# Supplementary material for: PLC-γ-Ca2+ pathway regulates axonal TrkB endocytosis and is required for long-distance propagation of BDNF signaling
Source: Front Mol Neurosci. 2024 Apr 10;17:1009404. doi: 10.3389/fnmol.2024.1009404 (PMC11040097; doi:10.3389/fnmol.2024.1009404)
Supplement: Supplementary file 6 [file Data_Sheet_1.xlsx]

## Sheet: 1C
Control	BDNF	U73122	U73122 + BDNF
6	12	10	10
5	14	4	3
5	11	8	4
4	11	8	10
4	9	3	7
4	15	5	5
7	13	2	7
8	15	5	6
6	12	7	6
8	8	6	11
5	12	9	15
7	11	5	8
6	16	4	7
7	6	3	8
8	6	8	6
10	12	7	5
6	8	10	7
4	6	6	7
14	10	10	7
6	17	5	12
8	8	2	5
11	11	12	8
13	8	6	8
12	7	3	7
8	7	8	4
12	8	5	6
13	6	6	4
10	5	6	6
14	12	5	9
10	14	5	7
4	7	8	7
7	8	7	4
6		7	3
		11	5
		6
		5
		10
		4

## Sheet: 1D
Control	BDNF	U73122	U73122 + BDNF
10	26	6	11
5	19	6	6
11	14	4	10
7	17	5	8
7	14	6	8
12	28	8	4
13	17	10	7
6	18	4	16
7	15	3	4
7	13	6	19
5	9	13	11
5	10	3	13
11	22	4	10
3	7	2	11
13	7	7	6
7	14	6	8
3	18	8	8
3	6	8	6
8	13	10	4
6	12	4	10
3	8	2	6
4	14	7	7
12	11	7	4
4	9	3	8
6	12	3	6
5	8	4	2
13	16	4	8
5		6	4
7		3	10
7		6	10
12		5	7
6		4	7
9		5	3
7		8	7
4		4
4		5
5		6
6		8

## Sheet: 1E
Control
1	1	1	1	4	1	1	2	2	3	1	1	1	2	2	3	1	2	1	1	1	1	2	1	3	1	1	1	1	1	1	1	1	1	3	3	1	1
7	3	3	5	4	4	7	5	9	3	3	7	4	3	7	3	8	3	6	6	5	4	8	8	5	11	9	6	8	3	8	10	5	3	2	4	7	7
6	4	6	6	4	3	11	11	6	2	3	7	6	3	9	6	4	3	12	6	5	6	13	12	6	12	19	9	10	3	8	8	10	6	3	4	5	7
8	5	7	5	5	4	12	9	8	4	5	7	6	4	14	6	4	3	14	4	6	5	9	11	6	6	21	12	11	4	8	5	12	5	6	4	4	9
6	3	5	5	4	5	10	7	8	5	5	4	7	4	11	7	4	4	12	7	6	5	8	8	5	4	16	8	11	8	7	3	15	6	3	4	5	7
4	3	3	4	3	6	12	5	9	4	6	4	5	4	11	6	3	5	11	5	4	4	8	5	5	4	16	8	9	7	2	3	14	5	3	3	5	4
3	2	2	3	3	4	13	4	5	6	6	3	4	5	7	5	3	5	10	4	5	4	7	4	5	3	9	7	9	8	4	2	9	4	2	3	5	2
2	1	2	3	3	3	13	2	4	5	6	3	4	5	7	4	2	5	7	4	4	4	5	3	5	3	8	5	7	5	2	2	8	3	2	3	5	0
2	1	2	3	2	2	9	2	5	6	5	3	5	4	6	3	1	6	7	4	4	1	3	2	5	3	7	4	6	5	2	2	5	3	2	2	5	0
2	1	3	3	2	2	5	2	6	8	6	1	4	4	7	3	3	5	7	3	3	1	2	1	3	3	4	3	5	4	4	2	5	3	2	2	4	0
2	1	2	4	2	2	5	1	2	7	4	2	4	5	6	3	2	5	6	1	3	1	1	0	3	3	3	1	4	3	1	2	5	3	2	3	3	0
3	1	1	6	3	3	4	1	2	6	3	1	4	3	5	2	2	6	5	1	3	1	1	0	2	3	3	1	4	4	1	1	3	4	2	3	3	0
4	1	1	4	3	3	4	1	1	4	2	1	4	3	4	2	2	6	4	2	3	3	1	0	3	3	4	0	4	4	1	3	4	3	2	3	3	0
4	1	1	10	3	5	5	1	1	3	2	1	6	3	3	3	2	5	1	2	2	3	1	0	4	3	3	0	3	6	2	3	3	3	2	4	3	0
4	1	1	4	3	4	4	1	1	2	1	1	6	3	2	3	1	3	1	2	2	3	1	0	5	3	3	0	3	4	2	3	3	3	2	3	3	0
4	1	2	3	3	3	3	1	1	2	1	1	7	3	3	2	1	3	1	2	1	3	1	0	4	3	3	0	2	4	2	2	3	4	2	3	1	0
5	2	2	1	3	2	3	1	1	2	2	1	7	1	3	1	1	4	1	2	1	2	1	0	3	2	3	0	2	4	3	2	3	3	2	3	1	0
4	3	2	1	3	3	2	0	1	1	2	1	6	1	3	0	0	4	1	2	1	2	1	0	3	2	3	0	1	5	4	2	3	1	2	3	1	0
3	3	3	1	3	5	2	0	2	1	2	1	6	1	3	0	0	3	1	2	1	1	1	0	2	2	3	0	0	7	2	3	3	2	2	2	0	0
2	3	4	2	3	4	2	0	1	1	2	1	7	1	3	0	0	2	0	2	1	1	0	0	2	1	2	0	0	5	3	3	2	2	2	2	0	0
BDNF
1	1	1	1	2	5	1	1	1	3	1	1	1	3	1	3	1	1	1	1	1	1	1	1	1	1	1
6	8	10	11	6	6	13	7	10	11	10	9	10	6	6	11	6	8	7	6	5	10	5	9	6	2	8
11	14	10	16	7	17	13	10	12	9	7	12	13	6	13	11	13	9	11	12	9	17	9	10	14	8	10
13	13	12	16	7	19	9	13	13	8	8	11	16	5	10	10	17	8	13	13	11	17	10	8	14	6	9
14	15	15	14	7	20	15	10	12	10	8	11	15	5	11	12	15	8	12	12	11	17	10	5	11	8	4
14	10	11	15	9	17	11	10	7	8	7	9	17	5	8	13	12	8	7	11	9	10	11	7	13	7	5
12	8	10	13	8	15	12	6	5	6	5	8	14	4	5	12	10	7	8	11	8	5	11	6	11	4	5
12	5	12	12	6	10	10	6	4	5	5	6	13	6	5	11	4	7	8	12	7	3	11	3	10	5	5
12	2	10	12	6	6	10	6	2	4	4	3	9	7	5	11	3	7	9	10	6	3	11	5	4	3	5
13	1	8	10	4	3	8	5	2	4	5	3	7	8	5	11	3	6	5	10	3	2	9	3	2	3	5
8	1	4	8	3	3	7	5	3	4	3	3	3	5	4	8	3	5	5	9	2	2	9	2	1	2	5
4	1	4	7	4	2	3	5	2	2	2	3	4	4	5	8	3	5	5	9	3	1	8	2	2	2	5
2	1	2	6	4	2	2	5	2	1	2	2	3	4	5	8	2	4	3	6	3	1	7	2	2	2	5
2	1	2	5	5	2	2	3	2	1	3	2	3	4	4	7	1	4	2	4	3	1	6	1	2	2	7
2	1	2	5	3	1	1	3	3	2	3	3	4	4	4	6	1	4	2	3	3	1	6	2	2	2	7
1	1	2	4	2	1	0	4	3	1	3	3	4	3	5	5	1	3	1	4	3	1	5	3	1	2	7
0	1	1	4	3	0	0	3	2	1	3	4	6	2	4	5	1	4	1	4	2	1	5	3	1	2	8
0	1	1	2	3	0	0	2	1	0	3	3	4	2	3	5	1	4	1	2	2	2	4	2	1	2	8
0	1	0	2	3	0	0	3	1	0	4	3	4	2	3	5	1	4	1	3	1	2	5	2	1	2	9
0	2	0	2	3	0	0	3	1	0	4	2	3	1	3	5	1	4	1	3	2	1	3	1	1	2	8
U73122
1	1	1	1	2	1	1	1	1	1	1	1	1	1	1	1	1	1	2	2	3	1	1	2	1	1	1	2	1	1	1	3	2	1	5	2	1	1
6	4	6	4	3	3	2	6	7	4	3	6	5	3	7	7	7	7	2	5	2	7	6	2	5	6	6	4	5	4	8	7	6	11	7	4	8	6
11	5	6	5	4	6	2	6	6	8	6	6	3	3	8	7	10	10	6	3	2	12	7	2	4	6	6	3	5	5	8	7	5	12	6	4	11	4
7	6	7	7	5	6	2	5	3	6	7	5	2	2	7	5	14	11	6	3	2	14	8	3	3	9	8	4	6	7	6	5	4	13	4	4	9	4
6	9	8	9	3	4	2	2	1	3	10	3	3	2	7	5	14	11	9	4	2	14	8	3	5	8	10	5	5	7	5	5	3	14	4	2	8	7
4	9	7	7	2	3	2	1	1	2	12	3	4	2	7	4	11	11	9	5	4	12	8	5	5	6	6	5	5	5	4	5	2	14	3	3	9	5
2	6	5	5	1	3	2	1	1	2	9	3	4	1	8	4	12	11	6	5	4	11	9	4	5	7	6	6	5	6	3	5	2	9	2	3	6	5
2	5	5	6	1	3	4	1	1	1	8	3	3	2	6	5	9	10	6	4	4	6	10	4	3	7	6	6	3	5	3	4	2	8	1	4	4	6
2	5	4	4	1	3	4	1	1	1	7	2	3	2	4	3	8	9	6	4	3	4	8	4	2	5	6	7	3	2	2	4	2	6	1	3	1	5
2	5	3	4	1	3	5	1	1	1	6	2	3	2	3	3	8	9	6	4	3	3	8	4	3	5	4	6	3	2	1	3	2	5	0	3	1	2
2	3	3	3	1	4	4	1	1	1	7	1	3	2	3	2	5	6	6	5	3	2	9	3	3	3	3	6	4	2	1	3	2	5	0	3	1	2
2	5	3	2	2	3	3	2	1	1	7	1	4	2	2	2	4	3	5	5	2	2	9	3	3	3	3	5	4	2	1	3	2	4	0	2	0	1
1	5	2	1	2	3	3	2	1	1	6	1	3	2	2	0	5	2	6	4	2	2	8	2	3	2	2	5	2	1	1	3	2	2	0	2	0	1
1	4	2	0	1	3	3	3	1	1	5	2	2	2	2	0	3	2	5	3	2	1	6	2	3	2	2	5	2	1	1	3	2	1	0	2	0	1
2	4	2	0	2	5	3	3	1	2	4	1	2	2	2	0	2	2	3	2	1	1	5	1	2	2	2	2	1	1	1	2	2	1	0	2	0	3
2	3	2	0	2	6	3	1	1	2	4	1	2	2	2	0	0	1	3	1	1	1	4	2	2	2	2	4	1	2	2	1	1	1	0	2	0	3
2	2	2	0	2	4	3	1	1	2	4	1	2	2	2	0	0	1	3	1	1	1	2	2	3	2	2	2	2	2	2	1	1	1	0	3	0	3
1	3	1	0	2	3	3	2	1	0	4	1	2	2	4	0	0	1	2	0	1	1	1	2	3	1	2	2	2	2	2	0	1	1	0	2	0	2
1	2	1	0	2	2	2	2	1	0	4	1	3	2	2	0	0	1	2	0	1	1	1	1	2	1	2	2	2	2	2	0	0	1	0	3	0	2
2	1	1	0	4	1	2	1	2	0	2	1	3	2	2	0	0	1	2	0	1	1	0	1	3	1	2	1	2	2	2	0	0	0	0	3	0	2
U73122+BDNF
1	1	1	1	1	1	1	1	1	2	3	1	1	1	1	1	1	1	1	1	1	1	1	1	1	1	2	1	1	1	1	5	4	3
6	2	5	8	7	6	6	5	4	11	10	4	6	6	2	5	5	4	5	10	5	2	8	6	3	7	3	6	4	7	10	5	4	5
10	3	6	16	9	5	8	7	6	12	7	5	7	10	2	5	8	9	5	14	5	6	7	10	4	7	4	7	5	9	9	7	5	4
11	4	6	15	9	5	8	9	9	10	10	5	10	9	1	5	7	10	5	13	6	9	12	10	6	7	6	7	7	10	9	8	6	4
9	5	6	9	7	6	6	9	7	8	9	7	7	6	3	6	5	6	4	13	7	14	10	6	6	5	6	3	9	10	9	6	5	4
6	4	6	6	7	5	6	10	6	8	4	8	4	4	2	5	5	5	3	13	8	12	7	5	6	4	7	2	11	7	12	4	3	3
5	4	5	3	6	5	6	11	3	7	1	6	3	2	4	6	4	5	3	11	5	10	5	2	7	3	8	2	12	7	10	4	1	3
4	5	4	3	7	4	6	10	3	5	1	3	4	4	7	6	4	4	4	11	4	7	4	1	5	3	6	2	13	5	11	4	1	3
5	4	4	4	6	3	4	8	3	5	2	2	3	3	5	4	3	3	3	8	5	7	4	1	5	3	5	1	10	3	9	3	0	4
4	5	3	3	5	4	6	8	1	4	2	2	1	3	5	3	3	2	2	9	5	6	2	1	5	3	6	1	9	3	8	3	0	4
4	6	2	2	5	4	5	9	1	3	2	1	1	4	4	3	3	1	1	9	4	6	1	1	3	3	4	0	8	2	5	2	0	6
3	3	2	1	2	3	5	8	1	3	3	1	1	4	3	3	3	0	1	9	4	5	1	1	3	3	3	0	9	1	4	4	0	7
4	3	2	1	2	3	4	8	1	4	3	1	1	5	3	3	2	0	1	6	4	6	1	1	3	3	3	0	9	1	4	3	0	7
3	2	2	1	2	4	3	9	1	2	4	1	1	5	2	4	2	0	1	4	3	5	1	1	3	3	4	0	9	1	3	2	0	6
3	2	2	1	2	4	3	8	1	7	4	1	1	2	2	3	2	0	1	2	3	5	1	2	3	2	2	0	9	1	3	2	0	6
3	2	2	1	1	4	3	7	1	4	4	1	1	2	1	3	3	0	2	1	3	5	1	2	4	2	1	0	7	1	3	1	0	4
3	3	2	1	1	3	2	7	1	3	4	1	2	1	1	4	3	0	2	0	2	4	1	2	4	0	1	0	5	1	3	1	0	3
3	3	2	1	1	3	3	6	1	3	4	2	2	6	1	3	3	0	2	0	2	2	1	2	2	0	1	0	3	2	3	1	0	3
3	2	1	1	1	2	3	5	1	3	3	1	2	1	2	3	2	0	2	0	2	2	1	2	1	0	1	0	2	2	1	1	0	2
1	2	1	1	1	1	3	4	1	3	2	2	2	2	2	2	2	0	2	0	1	1	1	2	1	0	1	0	3	1	1	2	0	2
