# Supplementary material for: PLC-γ-Ca2+ pathway regulates axonal TrkB endocytosis and is required for long-distance propagation of BDNF signaling
Source: Front Mol Neurosci. 2024 Apr 10;17:1009404. doi: 10.3389/fnmol.2024.1009404 (PMC11040097; doi:10.3389/fnmol.2024.1009404)
Supplement: Supplementary file 7 [file Data_Sheet_2.xlsx]

## Sheet: 2C
Control	BDNF	U-73122	U-73122+BDNF
0.434457	0.606742	0.371536	0.952809
0.464419	0.514981	0.282959	0.451124
0.308989	5.0618	0.32191	1.11105
1.68727	4.02434	0.871723	0.270412
1.05993	0.979401	0.32397	1.66723
1.47753	3.14981	2.02191	2.93202
0.303371	1.67041	2.83034	0.452435
0.475655	1.96629	0.485581	0.382959
1.67229	3.33895	0.246442	0.652622
1.67229	3.01498	0.326404	1.44794
1.8221	2.08989	2.8206	0.319101
1.79775	2.75655	2.10637	2.30992
0.707865	2.8633	1.1867	1.94644
0.861423	0.617977	0.349625	1.06479
1.12734	0.483146	0.501498	0.477715
1.63483	2.85393	0.439139	1.89307
0.524345	1.6442	0.306929	1.00131
0.56367	3.16479	0.315356	0.277715
0.426966	2.91948	0.765306	0.533708
0.553061	2.96442	2.43469	1.53427
0.606122	2.54869	0.793878	3.17229
0.510204	2.44382	0.520408	1.58163
1.93061	0.588015	1.21837	2.2898
2.2449	1.46442	1.00612	1.02449
1.17755	0.479401	1.92857	0.742857
0.712245	1.85393	1.57755	2.10612
1.54898	0.696629	0.895918	1.40816
1.34898	0.430712	1.11633	0.618367
0.438775	2.5618	0.830612	0.816327
1.1551	0.777154	2.55102	0.767347
0.516327	3.87079	1.30204	0.971429
0.510204	2.99813	0.72449	1.80204
2.01225	2.68539	1.76123	0.971429
0.485714	3.29775	0.904082	0.385714
0.708163	0.631086	0.432653	0.616326
1.63878	3.14794	1.56939	0.532653
1.41837	3.17603	2.69592	2.79592
0.873469	1.66105	0.953061	2.08776
0.846939	2.57865	0.816327	1.09796
0.659184	4.05243	0.812245	0.918367
0.812245	1.81835	0.677551	1.02653
0.889796	1.61798	1.41429	1.55102
0.977551	2.20204	0.826531	1.56326
0.595918	3.32245	0.491837	2.41633
1.37347	1.27551	0.457143	1.15918
1.01429	0.697959	0.910204	1.10204
0.697959	3.57551	0.579592	3.1
0.589796	2.88571	1.15102	1.15306
1.44898	3.09592	0.534694	1.19388
0.392941	2.25306	0.745882	2.93061
0.330588	4.22857	2.89176	2.21224
0.421177	2.57755	0.525882	4.2
1.24706	4.13061	0.251765	1.75306
0.424706	3.2	0.261176	2.47755
0.388235	4.62857	0.954118	1.47347
0.256471	1.98163	0.430588	0.697959
0.309412	4.40612	0.470588	0.54898
3	5.03878	0.952941	0.816327
0.731765	4.43673	0.465882	1.4898
0.629412	2.05102	0.189412	0.897959
0.327059	4.31837	0.244706	2.4
2.45176	3.68367	0.257647	1.69184
1.28353	2.43265	1.00941	1.60816
1.69765	0.85102	1.24941	0.808163
0.445882	1.13878	0.471765	0.904082
0.632941	0.92449	0.438823	1.29184
0.749412	1.2449	1.23059	2.13878
2.72824	1.65714	0.68	0.68
2.76471	3.80408	1.4	1.17529
0.847059	1.18571	0.907059	0.742353
0.58	1.6449	0.963529	0.481177
1.39059	0.804082	0.942353	1.45529
0.503529	1.14898	1.01059	0.957647
0.698824	3.47143	0.970588	0.984706
0.311765	1.68163	0.681176	1.04824
0.365882	1.04082	0.583529	2.10118
2.07412	1.2102	0.891765	0.596471
2.48471	0.689796	0.825882	2.90118
2.17882	0.632653	0.751765	0.561176
0.952941	0.834694	0.481177	0.296471
0.874118	1.58163	0.442353	0.478824
0.854118	0.828571	0.315294	1.59294
0.878823	2.02245	0.689412	2.03882
0.978823	1.76939	1.38118	2.41412
0.665882	1.49592	0.402353	2.00118
0.510588	2.12245	0.304706	1.29177
0.529412	1.56735	0.798824	2.55529
0.455294	2.55102	0.591765	1.31294
1.41529	2.53412	0.402353	1.11294
0.498823	2.62588	0.388235	1.51412
	1.81882		0.28
	2.46		0.381176
	2.89412		2.97647
	0.908235		2.97294
	2.89412		0.583529
	2.00235		0.834118
	2.79412		0.691765
	2.96941		0.669412
	2.81647		0.764706
	2.46471		2.05765
	1.64118		0.64
	2.44235		0.689412
	2.87529		1.63647
	0.874118		1.75529
	0.905882		1.03059
	2.77529		1.85294
	1.12941
	2.20706
	2.05765
	2.37412
	2.93765
	1.89647
	2.27765
	1.25765

## Sheet: 2F
Control	BDNF	U73122	U73122+BDNF
2.71866	0.490251	1.2727	2.58663
0.964624	0.572145	1.40724	4.35348
1.29025	3.33371	1.27521	1.62201
0.437326	4.83593	0.440947	4.70223
0.606964	3.67994	0.770752	1.07465
0.525905	2.37967	0.480223	3.19387
0.470195	1.14039	0.41922	0.6039
0.601671	0.512256	0.531198	1.42702
0.883566	0.870195	0.411421	2.92312
0.496379	5.28245	0.58468	1.18774
0.551811	2.99387	0.400836	2.03761
0.699164	0.789415	2.35738	1.2507
0.479944	0.596379	0.540947	0.515877
0.509192	0.485515	0.970473	4.97716
0.500278	2.8117	1.02368	5.41059
0.940669	0.523955	0.422284	0.501114
0.959889	0.537605	0.540111	0.579387
0.530641	1.77326	0.623677	2.11058
0.940947	0.617827	0.720334	0.53259
1.47827	3.0234	0.525905	0.6
0.869916	1.64401	0.592201	1.68571
0.364624	0.541504	0.630084	1.23809
0.662396	0.920891	3.15014	1.0873
1.55655	1.66323	0.613371	1.76191
1.75655	1.15989	0.889415	1.9
4.25738	1.96657	0.532033	0.97619
0.951532	3.90084	0.504457	1.18254
0.655555	2.56984	2.37961	1.8873
0.58254	3.81111	2.2466	0.780952
1.72698	1.28413	1.66019	3.36825
1.77937	0.803175	0.43301	0.725397
0.526984	3.0619	0.783495	3.80476
0.446032	1.24762	1.12816	0.722222
0.342857	1.64127	2.30194	1.17143
0.606349	0.638095	1.21165	0.550794
0.687302	0.487302	0.816505	2.80317
0.615873	0.579365	2.38932	2.44444
1.33175	2.79048	1.44952	1.00317
0.515873	0.463492	0.836893	1.0746
0.94127	0.657143	2.43786	0.438095
1.01587	2.37619	0.534952	3.69048
0.730159	1.17778	0.594175	1.52063
0.365079	1.38254	1.7699	1.26667
0.471429	0.890476	2.3534	1.05714
3.6619	1.62381	1.02233	1.89206
0.674603	2.03884	1.72913	1.75079
0.653968	2.03786	2.23883	0.51746
0.431746	0.91068	0.819418	2.78571
0.730159	1.8466	2.09417	2.20159
0.942857	0.71165	2.0699	0.546032
0.769841	0.352427	0.685437	1.39903
1.96032	1.62136	2.39126	1.2932
0.54127	2.3699	2.40583	2.11651
3.10476	1.32718	1.2068	2.37282
0.539683	2.46116	0.28932	1.84563
0.51746	2.42427	0.800971	1.52913
0.492063	2.46019	0.434951	2.01553
3.09841	2.38447	2.28835	0.85534
0.715873	2.32039	0.676699	1.40291
0.704762	2.44854	0.516505	2.34854
2.19206	2.06311	2.34757	2.21068
1.55079	2.06019	2.41262	2.2301
0.642857	2.37476	2.46019	0.965049
0.460317	0.320388	1.00874	2.40874
0.71746	0.599029	2.18641	0.893204
1.04444	0.682524	2.34272	1.23883
0.371429	0.719418	0.508738	2.44563
0.942857	1.61456	0.71068	2.47476
1.52857	0.818447	0.602913	2.24757
0.839682	0.902913	2.20777	1.74466
0.790476	0.772815	2.28252	1.92136
0.95873	1.12427	2.21942	0.911651
1.38095	2.28641	0.960194	1.75534
0.605825	0.820388	2.38058	1.34466
0.840777	0.821359	1.80291	1.44272
2.35631	1.99612	2.29612	1.8932
0.661165	1.72913	0.595146	1.06019
0.36699	1.27767		2.46602
1.51748	1.38641		1.62427
0.563107	1.19612		2.38058
0.548544	1.4165		0.339806
0.540777	1.18835		1.76117
0.659223	2.15825		2.08932
2.04078	2.32039		2.16019
0.649515			0.2
0.472815			0.232039
0.850485			1.61553
0.534952			2.21845
2.0301			0.321359
0.770874			0.746602
0.666019			1.12233
0.739806
0.453398
1.35631
1.85534
1.77184
1.49418
0.401942
0.994175
2.31456
0.384466
0.559223
1.42718
0.558253
0.375728
0.545631
2.30291
