# Supplementary material for: PLC-γ-Ca2+ pathway regulates axonal TrkB endocytosis and is required for long-distance propagation of BDNF signaling
Source: Front Mol Neurosci. 2024 Apr 10;17:1009404. doi: 10.3389/fnmol.2024.1009404 (PMC11040097; doi:10.3389/fnmol.2024.1009404)
Supplement: Supplementary file 8 [file Data_Sheet_3.xlsx]

## Sheet: 3Bk252
K252a
	Area	Mean	Min	Max	Angle	Length		average	averageN1/standardized by the average of N1-N5		Average N1-N5
1	10441	4692	0	225	-79439	5001	N1	3860.2	0.764705		5047.96
2	10458	2565	0	61	-78970	5009
3	10469	5048	0	236	-81399	5015
4	10435	5270	0	215	-77238	4998
5	10432	1726	0	46	101544	4997
6	10465	5323	0	89	-85948	5013	N2	5200.8	1.03028
7	10445	6886	0	142	-82342	5003
8	10469	1992	0	80	-85711	5014
9	10431	5915	0	99	-85217	4997
10	10447	5888	0	87	-84266	5004
11	10439	12337	0	186	89761	5000	N3	5172.4	1.02465
12	10443	3686	0	219	-84503	5002					Average/standardized
13	10440	3625	0	217	-80891	5001					1.80168
14	10433	3856	0	216	-79674	4998
15	10450	2358	0	50	-73301	5003
16	10465	8377	0	202	-63861	5013	N4	3927.4	0.778017
17	10465	3187	0	190	-63328	5013
18	10428	2994	0	93	-64824	4995
19	10454	2855	0	234	-86900	5007
20	10439	2224	0	51	-89523	5000
21	10389	5988	0				N5	9094.8	1.80168
22	10389	13296	0
23	10389	9541	0
24	10389	7561	0
25	10389	9088	0

## Sheet: 3Bbdnf_k252a
	Area	Mean	Min	Max	Angle	Length		Promedio por camarita	Entre promedio sin tratamiento	Promedio sin tratamiento
1	10433	5095	0	101	-97184	4998	N1	3542.8	0.701828	5047.96	1.55172
2	10435	3406	0	227	-95021	4998
3	10454	2855	0	234	-86900	5007
4	10428	3249	0	136	-83053	4995
5	10463	3109	0	100	-93814	5011
6	10439	1654	0	135	-89284	5000	N2	3217.6	0.637406
7	10446	7697	0	183	87852	5004
8	10439	2224	0	51	-89523	5000
9	10439	2439	0	79	-90239	5000
10	10443	2074	0	38	-91671	5002
11	10433	4603	0	200	-97184	4998	N3	4868	0.96435
12	10445	5966	0	218	82342	5003
13	10450	3916	0	195	82106	5006
14	10441	3779	0	162	79439	5001
15	10440	6076	0	219	80891	5001
16	10442	3247	0	230	-109718	5002	N4	2992.2	0.592754
17	10445	2829	0	134	75038	5003
18	10433	3856	0	216	-79674	4998
19	10447	2374	0	210	77005	5003
20	10421	2655	0	234	-79900	5008
21	10559	7748	0	57			N5	7833	1.55172
22	10559	7366	0	87
23	10559	8417	0	141
24	10559	7416	0	240
25	10559	8218	0	233

## Sheet: 3Bbdnf
	Area	Mean	Min	Max	Angle	Length		Promedio por camarita	Entre promedio sin tratamiento		Promedio sin tratamiento
1	10447	4468	0	210	77005	5003	N1	7445.6	1.47497		5047.96
2	10435	7693	0	151	-102762	4998
3	10444	7206	0	176	-103978	5002
4	10439	8931	0	139	-95259	5000
5	10447	8930	0	200	-99345	5004
6	10444	11683	0	177	-103978	5002	N2	10385.6	2.05739
7	10468	9362	0	212	-102477	5014
8	10447	10699	0	214	-102995	5003
9	10433	11019	0	176	-104731	4998
10	10445	9165	0	222	-104962	5003
11	10449	4136	0	220	-92624	5005	N3	10891.2	2.15754
12	10433	15002	0	108	-81127	4997
13	10441	11713	0	174	100561	5001
14	10461	17150	0	149	99815	5011
15	10426	6455	0	201	100091	4994
16	10433	13002	0	108	-81004	4986	N4	10472.6	2.07462
17	10441	10513	0	174	101561	5011						4.1902
18	10444	11683	0	177	-104598	4002
19	10468	9822	0	212	-112467	5014
20	10435	7343	0	151	-102734	4908
21	10389	22457	0				N5	18554.2	3.67558
22	10389	20263	0
23	10389	20941	0
24	10389	18869	0
25	10389	10241	0

## Sheet: 3BControl
	Area	Mean	Min	Max	Angle	Length		average per chamber	Entre promedio total	Promedio control
1	10441	5284	0	221	-107454	5001	N1	4584.8	0.908248	5047.96
2	10442	3247	0	230	-109718	5002
3	10445	2829	0	134	75038	5003
4	10465	8377	0	202	-63861	5013
5	10465	3187	0	190	-63328	5013
6	10428	2994	0	93	-64824	4995	N2	3397	0.672945
7	10435	2813	0	87	-65892	4998
8	10432	3409	0	100	-106470	4997
9	10432	4770	0	177	73530	4997
10	10449	2999	0	187	-110849	5005
11	10408	6995	0	158	-85326	4985	N3	3683.2	0.729641
12	10446	2666	0	82	87852	5004
13	10462	2890	0	228	86424	5010
14	10450	2052	0	191	-87614	5004
15	10432	3813	0	117	-83897	4997
16	10431	5915	0	99	-85217	4997	N4	6048.8	1.19827
17	10447	5888	0	87	-84266	5004
18	10439	12337	0	186	89761	5000
19	10454	2855	0	234	-86900	5007
20	10428	3249	0	136	-83053	4995
21	10389	5509	0				N5	7526	1.4909
22	10389	8349	0
23	10389	10682	0
24	10389	7119	0
25	10389	5971	0

## Sheet: 3DBDNF
	Area	Mean	Min	Max	Angle	Length		Average per chamber	Average/standardized by the average control		Average Control
1	10432	6671	0	126	78456	4997	N1	7408.6	#DIV/0!		13823
2	10462	8960	0	150	86424	5010
3	10442	3469	0	198	91193	5001
4	10447	9332	0	95	84266	5004						0.535962
5	10431	8611	0	175	85217	4997
6	10450	9708	0	142	87614	5004	N2	8018.2	#DIV/0!
7	10439	5080	0	171	89642	5000
8	10449	7343	0	144	-87495	5005
9	10446	12042	0	173	-92148	5004						0.580062
10	10439	5918	0	166	-89642	5000
11	10559	26801	0	189			N3	20253	#DIV/0!
12	10559	18895	0	199
13	10559	22328	0	161
14	10559	18813	0	119								1.46517
15	10559	14428	0	184
16	10559	27707	0	188			N4	19346.2	#DIV/0!
17	10559	18860	0	177
18	10559	21105	0	184
19	10559	13493	0	73								1.39957
20	10559	15566	0	226
21	10559	21730	0	192			N5	16587.8	#DIV/0!
22	10559	9151	0	156
23	10559	13433	0	225
24	10559	13167	0	156								1.20001
25	10559	25458	0	197

## Sheet: 3DControl
	Area	Mean	Min	Max	Angle	Length		Average per chamber	Average/standardized by the average N1-N5		Average control		0.589784
1	10447	5727	0	85	-84266	5004	N1	8152.8	0.589784		13823.4
2	10440	9097	0	167	99109	5001
3	10428	14109	0	180	96947	4995
4	10435	5247	0	129	102762	4998
5	10446	6584	0	162	105454	5004							0.430807
6	10442	7888	0	189	107076	5002	N2	5955.2	0.430807
7	10460	9563	0	167	103343	5010
8	10444	3540	0	205	-75530	5002
9	10447	2782	0	67	-83186	5004
10	10486	6003	0	132	-73369	5023							1.05131
11	10559	13651	0	139			N3	14532.6	1.05131
12	10559	20014	0	145
13	10559	17394	1	139
14	10559	10353	0	79
15	10559	11251	0	218									1.39844
16	10559	21884	0	176			N4	19331.2	1.39844
17	10559	22291	1	186
18	10559	20131	0	178
19	10559	16365	0	88
20	10559	15985	1	169									1.52966
21	10559	24329	2	107			N5	21145	1.52966
22	10559	23931	1	205
17	10559	18860	0	177
18	10559	21105	0	184
21	10559	17500	0	192
