# Supplementary material for: PLC-γ-Ca2+ pathway regulates axonal TrkB endocytosis and is required for long-distance propagation of BDNF signaling
Source: Front Mol Neurosci. 2024 Apr 10;17:1009404. doi: 10.3389/fnmol.2024.1009404 (PMC11040097; doi:10.3389/fnmol.2024.1009404)
Supplement: Supplementary file 9 [file Data_Sheet_4.xlsx]

## Sheet: 4BVehicle
Time (s)	Intensity DF/Fb
0	0.810753	0.942314	0.982689	0.998681		0.998439	0.997372	0.992066	0.992313		1.01071	1.01572	1.05388	1.03779	1.02163
3	0.80251	0.914554	0.966778	0.992212		0.991628	0.990719	0.985068	0.985606		1.00613	1.03655	1.06052	1.0415	1.06291
6	0.847725	0.930347	0.972889	0.995951		0.999096	0.997726	0.995256	0.995378		1.01637	1.02569	1.03827	1.0054	1.00827
9	0.894107	0.957444	0.991522	1.009		0.999776	1.00015	0.998364	0.998749		0.994748	1.03361	1.03757	1.00097	1.01904
12	0.933005	0.951436	1.00047	1.0186		0.991841	0.991101	0.985756	0.986886		1.00881	1.00532	1.05661	1.00777	1.00413
15	0.947825	0.949429	0.990827	1.01222		0.985662	0.98656	0.984013	0.98429		0.987875	1.01314	1.04841	1.03191	0.999303
18	0.931004	0.943957	0.998721	1.00447		0.990755	0.989673	0.983354	0.984915		1.01876	1.00975	1.04474	0.996187	0.988187
21	0.90917	0.951932	0.985697	0.995993		0.982744	0.980335	0.978419	0.979295		0.986727	1.0064	1.02643	1.00698	0.986217
24	1.01118	0.986434	1.02152	1.03389		0.989357	0.985432	0.980885	0.980589		1.01988	1.00295	1.03711	1.09965	0.994749
27	0.959497	0.972427	0.985463	0.998438		0.992304	0.98972	0.986829	0.987695		1.01066	1.00292	1.01377	1.10857	0.969193
30	1.00681	0.980648	1.01208	1.02402		1.00036	1.00533	1.00256	1.00145		1.00492	1.01035	1.01168	1.0493	0.989555
33	0.976132	0.985073	0.987573	1.00238		0.987234	0.994915	0.991753	0.990884		1.017	1.01851	1.02966	1.05485	0.980572
36	1.11283	1.02447	1.03027	1.03072		0.995901	1.0041	1.00437	1.00365		0.990181	1.01435	1.02146	1.0171	0.961502
39	1.07263	0.982541	0.981842	0.986059		1.00237	1.01216	1.01149	1.01082		0.999618	1.01281	1.00545	1.03392	0.997835
42	1.09392	0.99946	0.993748	1.00321		0.988685	0.99706	0.995556	0.994839		1.01031	0.993675	1.01324	1.0188	0.976507
45	1.15414	1.03459	1.00906	1.01347		0.990804	0.991302	0.992461	0.991195		1.02858	1.02678	1.00835	1.01104	0.991449
48	1.07425	1.00522	0.990416	0.990382		1.00457	1.00427	1.00468	1.00377		1.0078	1.01715	1.01796	0.990826	0.982454
51	1.14949	1.05032	1.03408	1.02649		0.992224	0.993723	0.99428	0.993888		1.01391	0.985413	0.996213	1.02147	0.976545
54	1.16568	1.00409	0.999391	1.00217		0.998088	0.993217	0.994118	0.994451		0.997303	1.01479	0.992778	1.02445	1.01295
57	1.15025	1.01745	1.00611	1.00866		0.999982	1.00016	1.00082	1.00068		0.991347	1.01972	1.0118	1.01857	1.00795
60	1.20979	1.05486	1.03403	1.02108		0.994643	0.996579	0.995196	0.995216		0.999502	1.00868	0.98404	1.01384	0.968026
63	1.18077	1.0267	1.00234	0.992796		0.999049	0.996126	0.995388	0.995639		0.985801	0.999062	1.00526	1.01718	0.999203
66	1.18522	1.03296	1.02588	1.0138		1.00341	1.00602	1.00392	1.00306		1.02274	1.00889	0.987581	1.015	0.969293
69	1.21163	1.03408	1.01402	1.00006		1.00888	1.00788	1.00899	1.00802		0.986949	1.01352	1.00949	1.04227	0.985828
72	1.2719	1.05363	1.02626	1.01381		1.00517	1.00976	1.01104	1.00967		1.00988	0.989418	0.981918	1.01629	0.965943
75	1.17595	1.03106	0.999106	0.987289		0.999737	1.01226	1.01416	1.0291		0.994784	1.02002	1.01467	1.00594	0.984097
78	1.22394	1.03269	1.01035	0.997808		0.997514	1.00418	1.00412	1.00864		1.00699	1.00948	0.984121	0.981114	0.983696
81	1.14869	0.99579	0.982609	0.967995		1.00973	1.01276	1.01134	1.01194		1.00798	1.01076	0.963471	0.989862	0.983872
84	1.21991	1.0291	0.996427	0.977622		1.01495	1.0161	1.01533	1.01513		0.991356	0.987842	0.989049	0.988315	1.02951
87	1.27343	1.03334	1.00577	0.991354		0.998037	1.00256	1.00783	1.00762		0.98581	1.0101	1.00076	0.992578	0.990182
90	1.24195	1.03057	0.997721	0.98498		0.995045	0.998856	1.00201	1.00301		0.987386	0.99543	0.975326	0.971644	0.982404
93	1.29947	1.0371	0.996294	0.975792		1.0107	1.00947	1.01142	1.01044		1.01108	1.001	0.974004	0.984764	0.956622
96	1.23487	1.03577	1.00683	0.981703		0.99691	0.996885	1.001	0.99975		0.993564	1.02839	0.966677	1.00084	0.962004
99	1.16454	0.989374	0.962428	0.947596		0.993222	0.992825	0.994684	0.99389		0.992603	0.980555	1.00294	0.984073	0.969444
102	0.675543					1.00299	1.00076	1.00095	0.99965		0.983068	0.993097	1.01488	0.986307	1.00053
105	0.708537					1.01166	1.00878	1.00759	1.00689		0.986255	0.997066	1.02981	0.980413	1.0118
108	0.754007					1.01447	1.01145	1.01097	1.00955		1.00248	0.978006	1.01015	0.976012	1.02931
111	0.720877					1.00412	1.00021	0.998746	0.997889		0.99595	1.00499	0.990714	0.942151	1.03249
114	0.730267					1.01331	1.01049	1.00988	1.00943		0.985472	0.988588	1.00076	0.952866	1.05389
117	0.749015					1.01535	1.01291	1.01306	1.01208		0.993368	0.991955	0.982873	0.931157	0.999993
120	0.729731					1.00932	1.00771	1.0111	1.00931		0.991107	0.993518	0.984521	0.920007	1.02478
123	0.735099					0.99809	0.997255	1.00474	1.00344		0.99985	0.980362	0.97092	0.947219	1.05153
126	0.740136					1.00228	1.00193	1.00191	1.00061		0.997116	0.978294	0.972136	0.961807	1.03354
129	0.707617					1.00002	0.99641	0.997268	0.997799		1.004	0.990476	0.986088	0.948318	1.02628
132	0.704328					1.0124	1.00932	1.00677	1.00721		1.00327	0.971524	0.975309	0.989383	1.00233
135						1.00795	1.00287	1.00802	1.00697		1.00393	0.97275	0.9738	0.979235	1.0178
138						0.995567	0.991766	0.991395	0.990222		0.979507	0.976935	0.953232	0.956386	0.980183
141						1.00313	0.998076	0.998547	0.998019		1.01623	0.953149	0.966898	0.992108	0.990998
144						1.0023	0.998889	1.00166	1.00117		0.990056	0.971127	0.962133	1.02099	1.02293
147						1.0064	1.00159	1.00501	1.00412		0.996404	0.975672	0.949813	0.995122	1.01103
150						0.999159	0.993905	1.00059	1.0003		0.991125	0.977248	0.952979	0.968496	1.03193
153						0.994403	0.991184	0.993875	0.993252		0.983727	0.978547	0.959555	0.972814	1.01806

## Sheet: 4BU73122
Time (s)	Intensity DF/Fb
0	1.14226	1.21678	1.25627			0.903206	0.870301	0.91507	1.0013	0.979214
3	1.16014	1.19452	1.24124			0.969242	0.867626	0.939147	0.957017	0.971239
6	1.08479	1.17168	1.21971			0.92479	0.854803	0.957959	0.965919	1.01398
9	1.06001	1.13323	1.18872			0.926966	0.916256	0.948425	0.996062	0.965687
12	1.0998	1.11471	1.15523			0.986837	0.888119	0.952908	0.974143	0.980395
15	1.02202	1.12595	1.1173			0.929092	0.922797	0.917935	1.00424	1.00049
18	1.02407	1.08813	1.09734			0.931384	0.915189	0.921414	0.961722	0.972698
21	1.00493	1.08044	1.10168			0.945988	0.930628	0.957333	0.97007	0.985524
24	0.976884	1.04734	1.03366			0.958958	0.952353	0.952978	0.965739	0.987999
27	1.00111	1.05079	1.04105			0.933482	0.93871	0.968485	0.996723	0.97244
30	1.0091	1.03248	1.045			0.949134	0.970974	0.986745	1.01118	0.997185
33	1.00819	1.03021	1.00423			0.977112	0.9417	0.954798	0.995789	0.999423
36	0.968521	0.990747	0.995627			0.956979	0.956431	0.963376	0.986281	0.99783
39	0.959823	0.97838	1.0065			0.951647	0.974773	0.966035	1.00732	0.990148
42	0.942844	1.00595	0.987516			0.964936	0.983429	0.967534	1.0134	1.00516
45	0.974583	0.973451	0.983262			0.967337	0.983398	0.972663	1.00978	0.950366
48	0.95622	0.971892	0.977538			0.9776	0.992463	0.978199	0.996228	0.977951
51	0.925872	0.976025	0.956084			0.982131	0.994109	0.979653	0.974249	0.991999
54	0.956646	0.964461	0.951502			1.02024	1.012	0.976322	1.00361	0.984787
57	0.919676	0.941941	0.969835			1.03381	1.0063	0.998728	0.993478	0.994587
60	0.944569	0.962261	0.95008			1.03265	1.02251	0.975326	0.999704	0.980034
63	0.939602	0.928554	0.909441			1.01775	1.01799	0.98535	0.997476	0.993834
66	0.923831	0.926599	0.940678			1.03998	1.00552	0.976215	1.00539	0.982421
69	0.944254	0.950545	0.921314			1.06406	1.01615	1.02556	0.985449	0.996464
72	0.961951	0.969116	0.956695			1.08282	1.02393	0.993471	0.98311	0.98221
75	0.951737	0.956504	0.942905			1.06958	1.02331	0.992595	0.997079	0.982349
78	0.953757	0.943874	0.929172			1.06507	1.01251	0.98542	1.00921	1.0047
81	0.973251	0.946495	0.920104			1.06999	1.01243	0.989334	1.00863	1.01328
84	0.920966	0.925037	0.931294			1.0414	1.04665	1.00113	0.976629	0.98653
87	0.971526	0.954023	0.934272			1.04487	1.05245	1.01128	0.977036	1.01546
90	0.970639	0.973429	0.936112			1.05139	1.05525	1.03456	1.02196	0.99369
93	0.994935	0.924068	0.938532			1.0297	1.07933	0.979241	1.00347	0.972796
96	0.968966	0.959791	0.933614			1.02632	1.04247	1.02545	1.00187	0.987963
99	0.967845	0.953858	0.954826			1.00541	1.03961	0.992092	1.02711	1.0063
102	0.976322	0.952932	0.925291			1.02856	1.05633	1.00073	1.01401	1.00945
105	1.00019	0.972122	0.962046			0.983797	1.04364	1.03347	1.02452	0.977864
108	0.993983	0.938859	0.953339			1.0092	1.05671	1.0198	1.01337	0.968373
111	0.954677	0.948778	0.957795			1.03743	1.05259	1.01374	1.00207	0.98671
114	0.994766	0.976569	0.963996			1.04635	1.01804	1.03907	1.02509	0.976642
117	0.999061	0.981181	0.98686			1.03376	1.04536	1.03563	1.00954	0.989752
120	1.02484	0.961606	0.951568			1.0504	1.04009	1.02882	1.00504	1.00441
123	0.975668	0.962675	0.958022			1.02769	1.02859	1.02136	1.00821	1.0381
126	0.991972	0.975903	0.965179			1.00905	1.03798	1.02884	1.01248	1.04741
129	1.0063	0.966225	0.973705			1.01338	1.04358	1.02328	0.997592	1.032
132	1.04285	0.979752	0.969761			0.981958	1.03814	1.05201	1.01228	1.06405
135	1.02733	0.96881	0.990067			1.00326	1.05372	1.05514	1.02835	1.03041
138	1.03394	0.974423	0.984538			0.982197	1.02326	1.09652	1.00766	1.01291
141	1.06836	1.0179	0.999058			0.991976	1.03568	1.03789	1.04416	1.0468
144	1.10445	1.01056	1.00482			0.995947	1.036	1.10011	0.994273	1.04797
147	1.08154	1.00768	0.991379			1.01672	1.025	1.07965	0.996649	1.06487
150	1.05606	1.0262	1.02758			0.969948	1.01478	1.09179	1.02069	1.04542
153	1.08367	1.01567	1.00815			0.986978	1.02822	1.10057	1.00588	1.04231

## Sheet: 4BVehicle+BDNF
Time (s)	Intensity DF/Fb
0	0.952642	0.996795	0.962485	0.936774		1.01584	1.00048	1.10813	0.922242		1.5671	1.38498	1.26919	1.05869
3	0.997547	0.985996	1.01296	0.991459		1.02309	1.02902	1.08778	0.932926		1.56264	1.37997	1.30244	1.0905
6	1.01329	1.00039	1.03307	1.00979		1.00754	1.04045	1.09741	0.922883		1.57407	1.38658	1.27628	1.07018
9	1.01553	1.00556	1.04112	1.0167		1.01277	1.03588	1.09265	0.913697		1.57034	1.38533	1.27033	1.06191
12	1.00631	1.02916	1.02663	1.00636		1.02111	1.02054	1.0912	0.943585		1.58349	1.39801	1.27634	1.07431
15	1.01555	0.998467	1.03907	1.01858		1.02152	1.07029	1.09751	0.964816		1.59306	1.39919	1.29048	1.07023
18	1.0023	0.992598	1.03357	1.01339		1.01754	1.05392	1.11597	0.940983		1.5965	1.41911	1.2774	1.07347
21	0.997058	0.991379	1.03017	1.00731		1.01669	1.04462	1.10009	0.92587		1.5722	1.45268	1.30733	1.08228
24	0.995321	0.991412	1.04575	1.02049		1.01558	1.0301	1.10163	0.931356		1.57083	1.70977	1.52456	1.21303
27	0.993189	1.00184	1.0444	1.01916		0.999488	1.03529	1.11105	0.927104		1.60291	1.81832	1.69133	1.28643
30	0.995659	0.995534	1.06568	1.04163		0.999425	1.05513	1.11916	0.953572		1.56308	1.79274	1.79386	1.34435
33	0.995521	1.00249	1.04337	1.02126		1.011	1.05027	1.14292	0.91638		1.58436	1.7495	1.85858	1.39059
36	0.995766	0.999591	1.03393	1.01386		1.01907	1.0982	1.13822	0.972569		1.62525	1.79992	1.95996	1.43903
39	0.99681	0.986807	1.03398	1.01245		1.00516	1.11872	1.12573	0.949407		1.61331	1.73996	1.94715	1.43292
42	0.99697	0.986479	1.03606	1.01844		1.01401	1.09003	1.13846	0.936962		1.85694	1.84538	2.01199	1.46827
45	0.998488	0.99069	1.0454	1.0236		1.02359	1.07743	1.14689	0.957937		2.59677	2.19182	2.17316	1.55603
48	0.996444	1.06234	1.0432	1.02184		1.03144	1.09091	1.12129	0.964961		2.88499	2.34031	2.27057	1.61431
51	1.0026	1.12739	1.0433	1.02006		1.02733	1.07952	1.10496	0.968092		2.93354	2.36158	2.24143	1.5872
54	0.999103	1.12385	1.04197	1.01957		1.02377	1.13402	1.16217	0.979784		2.88836	2.28455	2.15952	1.54814
57	0.996383	1.07096	1.02761	1.00868		1.01476	1.15936	1.11265	0.962558		2.92242	2.20704	2.10225	1.52163
60	0.996533	1.09962	1.02684	1.00912		1.01066	1.20074	1.13631	0.997884		2.86308	2.10094	1.99766	1.46855
63	1.00016	1.08318	1.04225	1.02289		0.997679	1.17526	1.14051	0.981098		2.88182	2.0915	1.97447	1.45838
66	1.0917	1.06694	1.10184	1.07482		1.00338	1.1273	1.12007	0.987369		2.82154	2.05906	1.88335	1.39814
69	1.15626	1.07691	1.16331	1.127		0.999839	1.17179	1.13773	1.0757		2.85816	2.07426	1.85723	1.38532
72	1.15486	1.09178	1.15714	1.12709		0.989838	1.14916	1.11247	1.14487		2.78882	2.00962	1.81192	1.35378
75	1.10055	1.05082	1.10583	1.08249		1.03044	1.15803	1.14764	1.13562		2.84787	2.03231	1.78183	1.33566
78	1.12659	1.04147	1.13668	1.10437		1.06048	1.09836	1.1593	1.19342		2.82766	2.03747	1.74722	1.30537
81	1.11238	1.01904	1.12108	1.09315		1.01224	1.15783	1.12491	1.19824		2.78149	1.99743	1.69842	1.27113
84	1.09633	1.01558	1.10123	1.07622		1.00198	1.14843	1.11327	1.18917		2.8266	2.02096	1.69826	1.28397
87	1.11276	1.00473	1.11538	1.08635		1.00308	1.19135	1.1269	1.1665		2.78772	1.99909	1.65343	1.25447
90	1.11907	1.00351	1.12991	1.10135		0.995582	1.22134	1.13606	1.19586		2.84884	2.03563	1.67083	1.27187
93	1.07185	1.0001	1.0921	1.07549		0.992824	1.25241	1.14422	1.14417		2.77057	2.01444	1.62527	1.24815
96	1.05372	0.989957	1.08945	1.15262		0.98979	1.2188	1.10827	1.12552		2.79085	2.01575	1.63581	1.25485
99	1.0378	1.00643	1.09582	1.14056		0.99351	1.18095	1.1328	1.14028		2.73375	1.97588	1.61325	1.25259
102	1.03006					0.992953	1.16108	1.13471	1.18202		2.74395	1.98621	1.60767	1.24988
105	1.01745					1.01364	1.17737	1.15511	1.1536		2.76924	2.0026	1.59998	1.24724
108	1.01725					1.02343	1.17107	1.16832	1.11662		2.75456	1.98603	1.61545	1.26281
111	1.01581					1.00608	1.25053	1.16862	1.13836		2.76255	1.99612	1.61561	1.26638
114	1.00306					1.01173	1.20044	1.14451	1.12416		2.69402	1.95865	1.58985	1.23303
117	1.01297					1.00289	1.23088	1.13923	1.13446		2.75369	1.99928	1.60193	1.23814
120	1.00415					1.00266	1.21524	1.15404	1.13034		2.69762	1.97064	1.60532	1.23215
123	0.997876					1.01108	1.31785	1.12381	1.12648		2.72182	1.95772	1.6004	1.23118
126						1.004	1.31142	1.14361	1.11718		2.75378	1.99346	1.61379	1.23843
129						0.999542	1.27809	1.12447	1.0687		2.68438	1.93943	1.59211	1.24109
132						0.998099	1.31355	1.14915	1.07578		2.65468	1.93687	1.59009	1.35157
135						0.99753	1.26978	1.15516	1.10468		2.69204	1.96206	1.61631	1.43285
138						1.00252	1.2639	1.17941	1.16308		2.66979	1.94825	1.58858	1.45259
141						1.00004	1.31345	1.16124	1.10866		2.69703	1.95516	1.5835	1.68754
144						1.00727	1.31508	1.15533	1.1359		2.60804	1.89979	1.57405	1.77721
147						1.01054	1.33741	1.14818	1.12443		2.69662	1.95983	1.61712	1.79207
150						0.990571	1.31303	1.13089	1.24506		2.65985	1.94321	1.58691	1.74879
153						0.996727	1.29728	1.13926	1.30844		2.66894	1.95432	1.59518	1.725

## Sheet: 4BU73122 + BDNF
Time (s)	Intensity DF/Fb
0	0.984489	0.968903	1.01737		1.0024	1.01331	1.00259	1.00754	0.831847
3	1.02497	1.00051	0.969467		0.99724	1.01608	1.03704	1.01332	0.837721
6	0.983057	0.97972	1.00854		0.990122	0.999441	1.03136	0.993225	0.807847
9	1.04721	1.05317	1.00815		1.02077	1.00583	1.03083	1.02419	0.821731
12	0.99658	0.979315	1.00323		0.988277	0.991376	1.01126	0.994676	0.829859
15	0.938789	0.984606	1.01405		1.01374	1.00332	0.961097	0.98952	0.836926
18	1.01773	0.981822	0.994362		1.01351	0.992701	0.990195	1.0075	0.814238
21	1.02252	1.02915	0.977406		0.989909	0.987134	0.969757	1.00246	0.829803
24	0.989778	1.01564	1.00108		0.984619	1.00302	0.975299	0.955483	0.807446
27	0.994973	1.00743	1.00662		0.999813	0.988041	0.9907	1.01215	0.824056
30	0.95828	0.991161	0.992416		1.03302	0.976636	0.959892	1.0098	0.810605
33	1.01131	1.0006	0.976874		1.02225	0.977071	0.937415	1.01152	0.787664
36	1.01807	0.978658	0.955579		1.01026	0.991642	0.929754	0.993361	0.828635
39	1.01197	1.01411	0.986989		1.03383	0.995601	0.960377	1.024	0.838575
42	0.989813	1.01709	0.944501		1.03296	0.992875	0.945259	1.04882	0.827295
45	1.00358	0.999283	1.00749		1.03325	0.992733	0.948622	1.09947	0.826335
48	0.995422	0.975643	0.968982		1.03879	0.992532	0.956251	1.14069	0.85866
51	1.00244	1.00471	0.95783		1.04166	0.986395	0.946374	1.12795	0.841351
54	1.03446	0.994874	0.932245		1.01905	0.991533	0.942739	1.16654	0.819332
57	0.982344	0.983499	0.944427		1.01563	0.980921	0.958142	1.16261	0.832969
60	0.977978	1.01135	0.954566		1.02377	0.97845	0.92337	1.20094	0.857925
63	0.991652	1.00476	0.947653		1.01769	1.00627	0.93609	1.22221	0.833461
66	1.02421	0.991277	0.93798		1.04119	0.99112	0.944071	1.26412	0.833155
69	1.00314	0.986699	0.939255		1.02956	0.983778	0.940036	1.23934	0.858213
72	1.02343	1.0264	0.928422		1.02225	0.978977	0.929169	1.28239	0.832357
75	0.983929	1.02525	0.942624		1.04594	0.986765	0.943103	1.30147	0.837717
78	1.00812	1.01349	0.952692		1.03464	0.994629	0.937001	1.32709	0.827077
81	1.01881	0.965748	0.927692		1.09658	0.986738	0.918325	1.33792	0.851498
84	1.00198	0.997814	0.909042		1.09612	0.975072	0.932045	1.40207	0.838927
87	1.00207	0.975362	0.932926		1.0345	0.988856	0.947552	1.38742	0.834246
90	0.985568	1.00056	0.916664		1.07156	0.982822	0.9255	1.32259	0.876651
93	0.97149	0.993888	0.935338		1.08656	0.97177	0.932491	1.36836	0.860243
96	0.980326	1.00098	0.948045		1.01901	0.994906	0.922362	1.4116	0.851094
99	0.9429	0.995489	0.94102		1.04778	0.975235	0.919512	1.39998	0.858818
102	0.95509	0.980856	0.912651		1.51146	0.975447	0.906255	1.41899	0.86891
105	0.951053	0.98159	0.927536		1.73384	0.986705	0.953743	1.42037	0.859581
108	0.935883	0.968891	0.902477		1.22602	1.14649	0.872801	1.43836	0.8593
111	0.947554	0.989013	0.920136		1.09866	1.19965	0.910821	1.39034	0.837738
114	0.958142	0.994237	0.911563		1.06381	1.19407	0.921208	1.42767	0.851481
117	0.952655	0.998849	0.898514		1.02892	1.16316	0.872414	1.40295	0.852979
120	0.995983	1.00555	0.88177		1.07242	1.19044	0.920992	1.3986	0.869026
123	0.916217	0.951106	0.947066		1.05858	1.17463	0.888201	1.41241	0.850865
126	0.999109	0.989764	0.897768		1.06142	1.18434	0.888561	1.45459	0.873735
129	0.917963	0.986335	0.912004		1.08801	1.18452	0.929382	1.43864	0.866947
132	0.964781	0.969811	0.909884		1.19014	1.14884	0.89071	1.45422	0.858164
135	0.976546	0.994683	0.887362		1.17088	1.15582	0.897755	1.43205	0.848076
138	1.02602	0.990273	0.88757		1.09405	1.17714	0.915867	1.46283	0.867313
141	0.940942	1.01333	0.875668		1.23001	1.15598	0.89967	1.43967	0.853739
144	0.952678	0.97058	0.952735		1.84069	1.14362	0.877624	1.41764	0.835223
147	0.960413	1.0233	0.856562		2.00127	1.14605	0.898618	1.4179	0.871625
150	0.943935	0.983001	0.866402		1.88362	1.13857	0.89961	1.47353	0.830419
153	0.880813	0.953509	0.966943		1.63823	1.10908	0.903659	1.46102	0.844502

## Sheet: 4C
Speed
Number of events	Distance (um)	Time (s)	Instant speed (um/s)		Average	4.47188
1	142	34.6	4.10405		Std. Dev	0.701259
2	158	31.14	5.07386		Std. E.	0.156806
3	86.3	20.76	4.15703
4	114	34.6	3.2948
5	193.1	41.52	4.65077
6	145.4	24.22	6.0033
7	185.2	41.52	4.4605
8	119	27.68	4.29913
9	120.4	27.68	4.34971
10	89.8	20.76	4.32563
