# Supplementary material for: PLC-γ-Ca2+ pathway regulates axonal TrkB endocytosis and is required for long-distance propagation of BDNF signaling
Source: Front Mol Neurosci. 2024 Apr 10;17:1009404. doi: 10.3389/fnmol.2024.1009404 (PMC11040097; doi:10.3389/fnmol.2024.1009404)
Supplement: Supplementary file 10 [file Data_Sheet_5.xlsx]

## Sheet: BDNF
Cell Bodies (CB)																			Microgrooves (MG)
photo	cells	number of vesicles per cell	number of small vesicles (<0,2)	number of medium vesicles (0,2-0,6)	Number of large vesicles (>0,6)	vesicles	Area	Mean	StdDev	Min	Max	IntDen	RawIntDen						photo	nuber of vesicles per microgroove	Number of small vesicles (<0,2)	Number of medium vesicles (0,2-0,6)	Number of large vesicles (>0,6)	vesicles	Area	Mean	StdDev	Min	Max	IntDen	RawIntDen
CB1	I	24	1	17	6	1	0.405	43810	31060	0	174	17732	13625000						MG1	56	5	38	13	1	1623332	10238	16738	0	255	16620441	3192776000
						2	0.268	59505	41761	0	214	15953	12258000											2	0.427	64329	39448	2	187	27460	5275000
						3	0.252	35923	24167	0	128	9069	6969000											3	0.567	65000	37179	16	186	36882	7085000
						4	0.583	64172	45693	0	255	37414	28749000											4	0.552	105991	75175	2	255	58485	11235000
						5	0.543	34537	27040	0	166	18743	14402000											5	0.895	78192	51973	0	248	70011	13449000
						6	0.323	22282	18841	0	95	7192	5526000											6	0.833	119806	78001	4	255	99787	19169000
						7	0.587	48891	32918	0	211	28696	22050000											7	0.208	70875	45630	11	205	14758	2835000
						8	0.263	27658	22679	0	140	7271	5587000											8	0.458	70170	45200	4	201	32145	6175000
						9	0.547	55152	40268	0	213	30146	23164000											9	0.239	66587	42099	5	236	15945	3063000
						10	0.278	84832	69254	0	255	23626	18154000											10	0.645	HGHH	68848	2	255	69599	13370000
						11	0.592	76255	43436	0	255	45153	34696000											11	0.203	68051	46840	6	220	13816	2654000
						12	0.721	44437	28187	0	186	32038	24618000											12	0.521	62020	39355	6	194	32285	6202000
						13	2106	54486	45330	0	255	114729	88158000											13	0.672	88535	61056	3	255	59454	11421000
						14	0.163	17920	18741	0	81	2915	2240000											14	0.333	90609	52895	24	255	30188	5799000
						15	0.246	18339	19074	0	111	4511	3466000											15	0.64	52772	30243	2	167	33790	6491000
						16	0.487	30003	26626	0	146	14603	11221000											16	0.505	55165	35268	1	165	27855	5351000
						17	0.578	24360	19910	0	107	14076	10816000											17	0.344	62197	45528	0	228	21369	4105000
						18	0.78	32497	23448	0	157	25333	19466000											18	0.562	49176	29405	6	171	27647	5311000
						19	0.413	25442	21222	0	119	10496	8065000											19	0.739	95338	57977	5	255	70474	13538000
						20	0.362	16263	17220	0	97	5884	4521000											20	0.578	53658	42439	0	199	31005	5956000
						21	0.649	27461	20768	0	142	17833	13703000											21	0.531	68196	53328	0	219	36210	6956000
						22	0.773	23955	18463	0	106	18518	14229000											22	0.25	45083	32493	2	125	11265	2164000
						23	0.239	30935	22897	0	133	7408	5692000											23	0.396	73447	50374	4	230	29058	5582000
						24	0.606	22959	17901	0	121	13924	10699000											24	0.484	24914	21434	0	83	12061	2317000
CB2	I	32	17	14	1	1	0.278	55009	35892	1	236	15320	11772											25	0.796	64209	43683	0	255	51140	9824000
						2	0.534	122168	69045	9	255	65186	50089											26	0.239	88283	68897	3	255	21140	4061000
						3	0.39	49437	30943	0	170	19301	14831											27	0.167	49438	38218	1	129	8235	1582000
						4	0.154	36195	24480	0	102	5558	4271											28	0.292	51107	33337	0	166	14899	2862000
						5	0.199	32484	22178	0	132	6468	4970											29	0.39	28253	26446	0	139	11031	2119000
						6	0.268	45840	30826	2	176	12289	9443											30	0.208	38025	32656	0	158	7918	1521000
						7	0.208	57000	36030	0	178	11869	9120											31	0.281	57093	47472	0	179	16049	3083000
						8	0.116	60764	40464	2	255	7038	5408											32	0.141	44815	34278	0	143	6299	1210000
						9	0.23	56096	38966	5	195	12922	9929											33	0.187	51083	36111	9	175	9573	1839000
						10	0.56	44560	28561	0	174	24936	19161											34	0.213	50463	31754	7	143	10770	2069000
						11	0.295	59551	46221	0	255	17592	13518											35	0.734	81149	57599	6	255	59563	11442000
						12	0.125	47740	33082	3	236	5964	4583											36	0.526	64941	43902	2	253	34144	6559000
						13	0.098	38373	25993	3	131	3745	2878											37	0.359	76609	47727	0	226	27517	5286000
						14	0.177	42191	24342	2	142	7467	5738											38	0.234	51956	35784	0	135	12171	2338000
						15	0.16	54707	32378	1	156	8757	6729											39	0.234	27467	25489	0	130	6434	1236000
						16	0.173	69887	38001	13	214	12097	9295000											40	0.297	25561	21804	0	100	7585	1457000
						17	0.605	66817	35087	9	196	40435	31070000											41	0.427	74012	69157	0	255	31593	6069000
						18	0.31	50504	27072	7	163	15643	12020000											42	0.411	49987	34835	3	187	20557	3949000
						19	0.124	57800	34226	5	168	7146	5491000											43	0.312	52433	33874	5	125	16377	3146000
						20	0.079	54820	32536	2	140	4352	3344000											44	0.364	78329	58427	11	224	28543	5483000
						21	0.54	50024	34382	0	223	27017	20760000											45	1208	36427	25523	0	137	43993	8451000
						22	0.128	31592	25519	0	119	4029	3096000											46	0.442	44035	26283	0	153	19485	3743000
						23	0.107	30756	24362	0	115	3282	2522000											47	1109	32329	25428	0	150	35846	6886000
						24	0.13	37550	27076	0	168	4887	3755000											48	0.786	86815	62107	0	255	68241	13109000
						25	0.237	34984	27855	0	126	8286	6367000											49	0.177	92559	65082	4	254	16382	3147000
						26	0.427	37308	28837	0	170	15925	12237000											50	0.38	45315	30672	0	154	17220	3308000
						27	0.181	23417	23361	0	152	4236	3255000											51	0.604	48802	35457	0	176	29469	5661000
						28	0.282	33101	28859	0	147	9348	7183000											52	0.224	61302	42657	0	202	13722	2636000
						29	0.144	43189	33781	0	176	6239	4794000											53	0.406	76667	67303	0	255	31130	5980000
						30	0.102	34000	27116	0	148	3451	2652000											54	0.422	36963	31226	0	194	15586	2994000
						31	0.181	27799	22562	0	100	5029	3864000											55	0.245	39957	32986	1	169	9776	1878000
						32	0.398	47529	31383	0	178	18928	14544000											56	0.135	60923	42150	6	147	8246	1584000
CB3	I	33	5	21	7	1	0.508	16603	19035	0	109	8427	6475						MG2	47	10	27	10	1	1449271	8861	15281	0	255	12842349	2467007000
						2	0.174	24276	18876	0	84	4233	3253											2	0.292	36804	29492	0	116	10729	2061000
						3	0.259	43437	34946	0	176	11249	8644											3	0.396	33395	23766	0	103	13212	2538000
						4	0.424	26199	22713	0	135	11115	8541											4	0.198	39526	30019	0	130	7819	1502000
						5	0.281	46491	28756	0	140	13069	10042											5	0.5	34656	27848	0	158	17319	3327000
						6	0.131	38366	28929	0	159	5043	3875											6	0.484	26538	19826	0	91	12848	2468000
						7	0.269	30874	21434	0	124	8317	6391											7	0.26	26600	18239	0	80	6924	1330000
						8	0.439	17190	19356	0	109	7539	5793											8	0.318	41885	34262	0	155	13300	2555000
						9	0.225	49133	41503	0	223	11062	8500											9	0.297	51140	34164	0	138	15174	2915000
						10	1175	30089	22486	0	169	35359	27170											10	0.135	71346	46665	14	186	9656	1855000
						11	1614	43781	31455	0	212	70652	54289											11	0.375	41764	36290	0	174	15653	3007000
						12	0.186	30098	22548	0	111	5601	4304											12	0.416	50812	29036	0	142	21161	4065000
						13	0.148	28465	21484	0	104	4223	3245											13	0.458	33580	34477	0	186	15383	2955000
						14	0.224	29802	25116	0	137	6671	5126											14	0.583	44812	32584	0	162	26127	5019000
						15	0.595	37805	26841	0	174	22484	17277											15	1452	165466	82613	19	255	240318	46165000
						16	0.734	33582	23237	0	142	24649	18940											16	0.271	84673	63185	8	255	22920	4403000
						17	0.622	33500	20575	0	143	20839	16013											17	0.328	41095	22741	0	115	13477	2589000
						18	1372	54001	35604	0	227	74072	56917											18	0.187	34194	27681	0	137	6408	1231000
						19	0.694	49492	32064	0	180	34330	26379											19	0.109	44333	31839	0	113	4846	931000
						20	0.446	51848	30381	2	164	23144	17784											20	0.333	41672	35530	1	172	13883	2667000
						21	0.344	43280	22959	2	124	14870	11426											21	0.604	82741	68835	0	255	49964	9598000
						22	0.161	29339	24074	0	132	4734	3638											22	0.146	45750	33868	0	138	6668	1281000
						23	0.501	35738	26188	0	196	17906	13759											23	0.312	59467	45689	0	209	18574	3568000
						24	0.372	25077	20083	0	97	9334	7172											24	0.234	57400	40257	3	158	13446	2583000
						25	0.428	20960	18847	0	110	8974	6896000											25	0.115	41773	37516	0	181	4784	919000
						26	0.337	16985	18498	0	84	5725	4399											26	0.141	43704	35388	0	174	6143	1180000
						27	0.207	20044	20281	0	111	4148	3187000											27	0.469	34333	28932	0	161	16085	3090000
						28	0.358	43727	32845	0	216	15649	12025											28	0.193	72216	53618	1	218	13909	2672000
						29	0.407	45058	42524	0	255	18354	14103											29	0.109	66095	44594	11	179	7225	1388000
						30	0.554	40683	28479	0	217	22555	17331											30	0.172	44455	33593	0	105	7637	1467000
						31	0.303	44039	31159	0	156	13354	10261											31	0.583	59018	48043	0	237	34409	6610000
						32	0.524	39395	31007	0	196	20661	15876											32	0.619	27924	23026	0	103	17298	3323000
						33	0.954	29802	25271	0	200	28429	21845											33	0.64	60512	45931	0	212	38746	7443000
CB4	I	40	4	24	12	1	0.476	42792	25657	0	176	20383	15662000											34	0.364	38657	27241	0	111	14086	2706000
						2	0.707	52293	26466	4	180	36953	28395000											35	0.37	40775	29046	0	121	15070	2895000
						3	0.543	48861	26198	6	149	26516	20375000											36	0.224	71023	54311	4	245	15898	3054000
						4	0.665	37538	24975	0	155	24963	19182000											37	0.208	48525	33675	7	131	10104	1941000
						5	0.207	27189	20942	0	132	5626	4323000											38	0.375	58944	51512	4	207	22093	4244000
						6	0.345	57381	39027	1	197	19789	15206000											39	0.609	37872	27674	0	147	23066	4431000
						7	0.556	100681	54492	0	251	55949	42991000											40	1374	38470	26723	0	156	52868	10156000
						8	0.807	41715	23634	0	167	33658	25863000											41	0.239	46543	32951	0	165	11145	2141000
						9	0.522	64601	42799	0	252	33713	25905000											42	0.739	38739	29913	0	156	28636	5501000
						10	0.081	34581	24793	0	121	2790	2144000											43	0.906	51333	34485	0	201	46497	8932000
						11	0.135	35567	26758	0	132	4814	3699000											44	0.77	39757	34531	0	148	30630	5884000
						12	0.19	111740	75514	14	255	21231	16314000											45	0.302	51000	34675	2	166	15398	2958000
						13	0.265	53691	31043	5	195	14254	10953000											46	0.338	73877	56569	2	255	24997	4802000
						14	0.644	37800	21325	0	116	24351	18711000											47	0.505	31144	21771	0	78	15726	3021000
						15	0.276	40684	26290	0	132	11225	8625000						MG3	68	16	49	3	1	0.338	38431	24364	0	116	13004	2498000
						16	0.264	45433	27030	3	137	12003	9223000											2	0.442	28518	22098	0	84	12618	2424000
						17	0.263	39762	24668	0	146	10453	8032000											3	0.37	30563	23153	0	111	11296	2170000
						18	0.807	40331	24267	0	152	32542	25005000											4	0.135	29538	26459	0	114	3998	768000
						19	0.902	45766	26777	0	197	41275	31716000											5	0.234	28667	23684	0	88	6715	1290000
						20	0.281	64194	45599	0	245	18045	13866000											6	0.234	37156	29350	0	124	8704	1672000
						21	0.233	50112	31552	0	177	11674	8970000											7	0.411	54696	40220	0	160	22494	4321000
						22	0.793	44437	26907	0	174	35219	27062000											8	0.401	31260	24321	0	102	12530	2407000
						23	0.273	55876	37745	1	204	15271	11734000											9	0.359	27754	22959	0	87	9969	1915000
						24	0.255	68148	41636	4	203	17383	13357000											10	0.38	26973	24329	0	97	10250	1969000
						25	0.234	57283	40479	4	255	13419	10311000											11	0.802	36604	25671	0	211	29344	5637000
						26	0.69	41462	27057	0	181	28598	21975000											12	0.219	33738	22518	0	92	7376	1417000
						27	0.342	41981	28105	0	203	14369	11041000											13	1525	73427	58666	0	255	111994	21514000
						28	0.211	55969	41808	2	197	11800	9067000											14	0.458	25705	18557	0	93	11775	2262000
						29	0.445	22453	18496	0	107	9993	7679000											15	0.135	40462	22216	4	97	5476	1052000
						30	0.606	34049	28294	0	159	20649	15867000											16	0.541	32010	21142	0	114	17330	3329000
						31	0.625	47942	33272	0	208	29948	23012000											17	0.161	39226	25616	0	95	6330	1216000
						32	0.429	42133	24514	0	163	18095	13904000											18	0.255	95837	67880	9	255	24446	4696000
						33	0.446	44420	32801	0	243	19828	15236000											19	0.219	31333	27216	0	106	6851	1316000
						34	0.791	27128	20817	0	122	21465	16494000											20	0.245	49383	27571	5	110	12082	2321000
						35	0.571	31191	22699	0	113	17820	13693000											21	0.26	43200	23934	0	101	11244	2160000
						36	0.714	70352	49164	0	255	50264	38623000											22	0.479	49761	34846	0	219	23831	4578000
						37	0.42	21743	19216	0	100	9140	7023000											23	0.307	50864	35994	0	203	15622	3001000
						38	0.207	26994	23975	0	122	5586	4292000											24	0.182	27229	24346	0	89	4961	953000
						39	0.549	59081	37348	0	221	32447	24932000											25	0.151	40621	26373	2	106	6132	1178000
						40	0.105	37358	27848	0	174	3938	3026000											26	0.323	47774	44962	0	213	15419	2962000
CB5	I	30	8	18	4	1	0.281	67583	58391	0	255	18998	14598000											27	0.239	41565	28970	0	134	9953	1912000
						2	0.217	50856	34100	0	185	11053	8493000											28	0.255	35143	23663	0	112	8964	1722000
						3	0.619	92155	50486	3	255	57087	43866000											29	0.323	33129	28537	0	128	10692	2054000
						4	0.138	43132	29347	0	147	5950	4572000											30	0.318	38918	28003	0	150	12358	2374000
						5	0.246	59503	31829	5	192	14636	11246000											31	0.437	40917	33550	0	228	17892	3437000
						6	0.193	48723	30693	0	144	9384	7211000											32	0.588	36903	27756	0	147	21708	4170000
						7	0.212	52153	33845	0	185	11063	8501000											33	0.099	36105	22358	1	96	3571	686000
						8	0.152	44949	31402	0	141	6844	5259000											34	0.38	41301	27976	0	128	15695	3015000
						9	0.18	36667	32454	0	183	6585	5060000											35	0.276	42755	27332	1	112	11796	2266000
						10	0.239	32163	26433	0	142	7702	5918000											36	0.302	25948	24214	0	136	7834	1505000
						11	0.282	27783	22695	0	103	7846	6029000											37	0.167	37719	29239	0	100	6283	1207000
						12	0.289	34613	25176	0	122	10000	7684000											38	0.141	32667	22412	8	115	4591	882000
						13	0.36	49827	30686	0	171	17962	13802000											39	0.276	26396	20215	0	84	7283	1399000
						14	0.211	34272	26711	0	147	7225	5552000											40	0.172	29121	21478	0	76	5003	961000
						15	0.255	40556	22872	0	119	10345	7949000											41	0.219	30571	23485	0	92	6684	1284000
						16	0.319	80367	48819	2	225	25625	19690000											42	0.161	40581	28159	0	114	6549	1258000
						17	0.254	39805	28198	0	138	10101	7762000											43	0.245	35298	23811	0	102	8636	1659000
						18	0.242	57220	33959	2	169	13851	10643000											44	0.26	31460	25315	0	99	8188	1573000
						19	0.704	168004	76966	13	255	118284	90890000											45	0.442	51518	39221	2	199	22795	4379000
						20	0.183	40723	24994	5	130	7473	5742000											46	0.193	35243	19759	0	89	6788	1304000
						21	0.239	47587	28037	0	172	11395	8756000											47	0.333	34875	22667	0	107	11619	2232000
						22	0.414	54585	33300	1	178	22590	17358000											48	0.437	46321	30886	0	160	20255	3891000
						23	0.85	70277	48062	0	255	59723	45891000											49	0.396	53711	40471	0	199	21249	4082000
						24	0.178	40810	27775	0	130	7276	5591000											50	0.323	71710	43868	5	206	23144	4446000
						25	0.2	59429	43535	0	244	11910	9152000											51	0.193	36568	23323	0	114	7043	1353000
						26	0.656	128034	67312	11	255	83978	64529000											52	0.224	36744	25222	0	86	8225	1580000
						27	0.269	94406	55048	4	252	25432	19542000											53	0.463	52899	33825	0	159	24508	4708000
						28	0.173	75677	45634	3	248	13099	10065000											54	0.224	36558	32840	0	154	8183	1572000
						29	0.133	55980	40886	5	220	7431	5710000											55	0.297	33105	33716	0	156	9823	1887000
						30	0.226	99460	61616	0	255	22522	17306000											56	0.354	28265	23197	0	115	10005	1922000
	II	16	5	10	1	31	0.143	67264	42354	4	234	9629	7399000											57	0.167	37156	29608	1	101	6190	1189000
						32	0.155	64185	38809	8	188	9940	7638000											58	0.286	76164	52274	0	250	21806	4189000
						33	0.271	40240	28549	0	147	10893	8370000											59	0.276	43679	23977	1	108	12051	2315000
						34	0.634	38016	25261	0	140	24094	18514000											60	0.198	47000	30234	0	110	9297	1786000
						35	0.302	68103	47163	0	244	20562	15800000											61	0.125	30667	27414	0	116	3831	736000
						36	0.204	85631	64641	7	255	17496	13444000											62	0.234	39778	28509	0	111	9318	1790000
						37	0.427	91229	71019	0	255	38942	29923000											63	0.474	47934	35159	0	173	22707	4362000
						38	0.144	88901	67178	8	255	12842	9868000											64	0.229	33409	27848	0	122	7652	1470000
						39	0.318	35213	27912	0	134	11182	8592000											65	0.604	59543	40051	0	184	35955	6907000
						40	0.161	104726	70989	2	255	16900	12986000											66	0.213	38244	31963	0	147	8162	1568000
						41	0.435	57958	42492	1	229	25193	19358000											67	0.156	36000	28920	3	127	5622	1080000
						42	0.453	39480	40755	0	203	17880	13739000											68	0.213	30512	20969	0	76	6512	1251000
						43	0.22	29006	24861	0	119	6379	4902000						MG4	60	35	24	1	1	0.312	78400	46798	15	194	24487	4704000
						44	0.341	25053	22807	0	132	8542	6564000											2	0.12	49609	40449	7	188	5940	1141000
						45	0.269	17937	21071	0	127	4832	3713000											3	0.13	38440	30822	2	110	5003	961000
						46	0.154	38797	30036	0	131	5958	4578000											4	0.193	86568	59014	4	237	16674	3203000
CB6	I	36	6	22	8	1	0.519	49684	30484	0	167	25799	19824000											5	0.318	60574	39263	6	183	19235	3695000
						2	0.794	56111	31434	1	189	44544	34228000											6	0.167	63406	33716	33	162	10562	2029000
						3	0.223	44789	24221	0	144	9967	7659000											7	0.187	65222	25854	17	113	12223	2348000
						4	0.29	52453	25635	9	165	15222	11697000											8	0.323	68113	39636	4	179	21983	4223000
						5	0.21	45863	26063	0	156	9610	7384000											9	0.338	51723	27193	3	136	17501	3362000
						6	0.115	56625	33934	10	172	6485	4983000											10	0.104	53450	29020	16	138	5565	1069000
						7	0.29	34726	22423	0	118	10078	7744000											11	0.484	40441	21118	0	78	19578	3761000
						8	0.337	45046	34975	0	210	15183	11667000											12	0.213	46780	27550	7	123	9984	1918000
						9	0.129	66414	41894	6	221	8557	6575000											13	0.104	51150	35338	1	130	5325	1023000
						10	0.186	65434	41716	0	224	12177	9357000											14	0.125	51750	33482	7	120	6465	1242000
						11	0.156	46583	32337	0	183	7275	5590000											15	0.115	67182	42436	13	178	7694	1478000
						12	0.346	44023	27240	4	184	15239	11710000											16	0.39	45840	29143	0	161	17897	3438000
						13	0.268	28335	23591	0	132	7596	5837000											17	0.442	66776	46709	11	225	29547	5676000
						14	0.376	43405	38191	0	196	16325	12544000											18	0.109	49667	22261	13	100	5429	1043000
						15	0.372	25913	21268	0	106	9645	7411000											19	0.151	47310	26362	1	108	7142	1372000
						16	0.419	48935	35637	0	204	20506	15757000											20	0.062	65167	38579	22	145	4071	782000
						17	0.16	32984	26747	0	202	5280	4057000											21	0.75	69424	48642	0	255	52041	9997000
						18	0.37	47694	39438	0	187	17627	13545000											22	0.193	56892	41302	7	203	10958	2105000
						19	0.487	27858	23699	0	148	13559	10419000											23	0.25	59062	34815	8	147	14758	2835000
						20	0.802	35295	25976	0	182	28295	21742000											24	0.172	47848	37065	1	179	8220	1579000
						21	1627	36227	25983	0	165	58933	45284000											25	0.172	56000	37362	0	136	9620	1848000
						22	0.659	43935	35378	0	210	28931	22231000											26	0.172	49758	33122	2	171	8548	1642000
						23	0.282	65129	47635	0	225	18393	14133000											27	0.161	59968	44740	0	177	9677	1859000
						24	0.522	60332	34199	2	182	31485	24193000											28	0.161	55065	34800	8	160	8886	1707000
						25	0.56	47928	36068	0	210	26821	20609000											29	0.213	53829	28504	13	121	11489	2207000
						26	0.362	38788	26897	0	132	14033	10783000											30	0.193	52324	39546	0	169	10078	1936000
						27	0.575	89894	53506	4	255	51709	39733000											31	0.521	71800	52062	0	252	37376	7180000
						28	0.826	70003	35226	3	233	57850	44452000											32	0.135	52731	41307	1	181	7137	1371000
						29	0.17	44023	30483	0	147	7505	5767000											33	0.146	48750	45529	0	175	7106	1365000
						30	0.22	41130	29046	0	138	9046	6951000											34	0.115	44682	35584	6	125	5117	983000
						31	0.37	35563	24636	0	127	13144	10100000											35	0.239	48978	32440	0	143	11728	2253000
						32	1104	54625	31283	0	199	60284	46322000											36	0.573	106145	73966	2	255	60781	11676000
						33	0.251	53244	39029	0	192	13373	10276000											37	0.198	69526	52351	7	222	13753	2642000
						34	0.215	73418	45885	1	251	15765	12114000											38	0.401	85831	58576	4	255	34404	6609000
						35	0.738	84337	71821	0	255	62232	47819000											39	0.318	92279	62840	19	255	29303	5629000
						36	0.64	27833	21904	0	174	17821	13694000											40	0.104	49250	36385	5	147	5128	985000
	II	9	2	7	0	1	0.419	51618	45124	0	255	21631	16621000											41	0.193	63622	42829	12	186	12254	2354000
						2	0.191	75041	60178	0	255	14356	11031000											42	0.38	95301	64961	8	255	36216	6957000
						3	0.413	49555	29631	0	172	20444	15709000											43	0.255	75265	46781	14	217	19198	3688000
						4	0.539	54128	37157	0	221	29163	22409000											44	0.323	54065	30583	12	161	17449	3352000
						5	0.422	35580	22828	0	113	15003	11528000											45	0.479	89870	54079	1	255	43040	8268000
						6	0.362	35169	22471	0	118	12724	9777000											46	0.302	83293	65144	1	255	25148	4831000
						7	0.502	40619	29464	0	147	20405	15679000											47	0.104	65900	40294	8	136	6861	1318000
						8	0.582	91221	81950	0	255	53066	40776000											48	0.172	55394	33768	5	142	9516	1828000
						9	0.19	35192	29418	0	146	6687	5138000											49	0.078	56867	39422	2	140	4440	853000
CB7	I	36	0	25	11	1	0.305	34568	26111	0	133	10527	8089											50	0.13	49040	29035	0	130	6382	1226000
						2	0.411	49478	38405	0	210	20347	15635											51	0.12	43348	32618	0	130	5190	997000
						3	0.25	99688	67639	0	255	24909	19140											52	0.474	70077	44820	5	219	33196	6377000
						4	0.306	75481	52792	0	255	23084	17738											53	0.38	42726	27881	1	132	16236	3119000
						5	0.374	43352	27548	0	138	16192	12442											54	0.193	55649	38955	0	185	10718	2059000
						6	0.548	46812	38167	0	207	25648	19708											55	0.146	59214	38169	8	148	8631	1658000
						7	0.28	54479	48199	0	244	15243	11713											56	0.182	47429	29949	3	140	8641	1660000
						8	0.353	70923	41634	0	235	25013	19220											57	0.26	44320	29077	0	136	11536	2216000
						9	0.331	70713	42812	7	255	23374	17961											58	0.135	46038	24379	13	92	6231	1197000
						10	0.923	62271	42723	0	253	57457	44150											59	0.109	57286	38740	0	141	6262	1203000
						11	0.301	32502	27358	0	192	9771	7508000											60	0.458	80466	59767	0	255	36861	7081000
						12	0.25	44323	34813	0	185	11075	8510000						MG5	40	19	20	1	1	0.625	72217	42751	12	186	45112	8666
						13	0.882	56664	36201	2	215	49997	38418000											2	0.567	89092	64129	10	255	50552	9711
						14	0.407	55460	40447	0	216	22591	17359000											3	0.333	88094	63654	2	255	29349	5638
						15	0.475	69816	41075	0	222	33164	25483000											4	0.104	74050	53377	15	186	7710	1481
						16	0.312	44642	30834	1	181	13943	10714000											5	0.318	74967	40041	20	181	23805	4573
						17	0.603	41022	26458	0	175	24718	18993000											6	0.526	76406	53292	8	255	40172	7717
						18	0.358	74487	50221	1	255	26658	20484000											7	0.297	79772	59239	8	244	23670	4547
						19	0.374	35725	28734	0	135	13343	10253000											8	0.338	78600	54788	5	222	26596	5109
						20	0.267	46751	40414	0	237	12473	9584000											9	0.333	66156	41442	4	186	22041	4234
						21	0.32	59199	32895	5	200	18952	14563000											10	0.151	47000	36215	0	151	7095	1363
						22	0.954	85952	47572	5	255	81992	63003000											11	0.547	67105	44710	0	216	36679	7046
						23	0.751	64336	44172	0	255	48311	37122000											12	0.536	81738	58528	3	255	43826	8419
						24	0.286	34886	25510	0	125	9988	7675000											13	0.13	60080	29246	15	134	7819	1502
						25	0.396	50451	35072	0	191	19960	15337000											14	0.062	49667	29128	19	125	3103	596
						26	0.54	36210	27228	0	151	19556	15027000											15	0.104	43500	24021	10	92	4529	870
						27	0.358	33200	22962	0	119	11882	9130000											16	0.208	45325	24805	13	121	9438	1813
						28	0.487	56623	39118	0	224	27560	21177000											17	0.161	42290	31186	1	140	6825	1311
						29	0.803	72653	48586	0	255	58338	44827000											18	0.177	58265	40594	5	145	10312	1981
						30	1316	63268	41163	0	255	83243	63964000											19	0.224	61698	35019	6	166	13811	2653
						31	0.238	54579	39163	0	217	12998	9988000											20	0.312	69167	38351	15	165	21603	4150
						32	1096	60034	47908	0	255	65785	50549000											21	0.182	55229	35871	13	140	10063	1933
						33	0.407	29613	28863	0	150	12063	9269000											22	0.229	55386	41520	0	210	12686	2437
						34	0.911	32591	30800	0	162	29690	22814000											23	0.224	68372	39602	9	156	15305	2940
						35	0.751	32839	32138	0	214	24659	18948000											24	0.271	56769	34874	0	144	15367	2952
						36	0.99	26012	25513	0	158	25761	19795000											25	0.156	48400	29879	4	120	7559	1452
	II	8	0	4	4	1	0.37	61782	36673	2	209	22834	17546000											26	0.104	54400	26243	19	112	5664	1088
						2	0.389	58753	35882	3	226	22862	17567000											27	0.292	40375	21802	6	96	11770	2261
						3	0.583	69998	43310	5	250	40811	31359000											28	0.292	39893	27925	0	129	11629	2234
						4	0.8	44847	31384	0	255	35894	27581000											29	0.193	40838	24723	0	107	7866	1511
						5	0.746	46848	25873	0	183	34935	26844000											30	0.078	45600	31062	14	130	3561	684
						6	0.953	54495	30694	1	249	51913	39890000											31	0.141	45963	30896	0	112	6460	1241
						7	0.226	29655	24768	0	145	6715	5160000											32	0.141	40259	25763	5	118	5659	1087
						8	1016	30149	23800	0	177	30643	23546000											33	0.104	50100	30815	17	152	5216	1002
	III	14	5	8	1	1	0.703	34383	28491	0	200	24163	18567000											34	0.312	41367	25510	2	123	12920	2482
						2	0.252	40180	35847	0	215	10144	7795000											35	0.115	38591	31097	0	114	4420	849
						3	0.321	92927	53241	4	255	29871	22953000											36	0.042	43375	33636	5	105	1806	347
						4	0.154	50229	31295	4	172	7713	5927000											37	0.026	58000	19799	44	92	1510	290
						5	0.558	95855	60244	9	255	53516	41122000											38	0.593	38711	26155	0	120	22972	4413
						6	0.254	141072	71501	23	255	35800	27509000											39	0.39	44440	22339	5	117	17350	3333
						7	0.334	122230	66601	9	255	40881	31413000											40	0.172	36242	31217	0	144	6226	1196
						8	0.169	39431	25324	0	129	6671	5126000						MG6	50	25	21	4	1	0.115	46636	13623	28	74	5341	1026
						9	0.126	56010	40349	6	255	7071	5433000											2	0.229	62114	25258	26	115	14227	2733
						10	0.613	44456	21908	0	152	27250	20939000											3	0.156	56900	20714	26	104	8886	1707
						11	0.323	63851	35663	4	187	20608	15835000											4	0.213	66268	27177	27	137	14144	2717
						12	0.164	39540	34497	0	230	6484	4982000											5	0.182	57114	17865	30	96	10406	1999
						13	0.323	36101	28066	0	191	11651	8953000											6	0.713	51248	13641	23	88	36549	7021
						14	0.165	32638	29196	0	198	5394	4145000											7	0.729	86979	38471	26	158	63389	12177
	IV	17	2	12	3	1	0.293	79996	54512	1	255	23424	17999000											8	0.239	44935	12962	22	69	10760	2067
						2	0.297	62390	39410	0	211	18512	14225000											9	0.292	39786	9043	14	57	11598	2228
						3	0.465	69179	42108	2	255	32141	24697000											10	0.167	45094	10365	29	64	7512	1443
						4	0.519	44817	28037	0	185	23272	17882000											11	0.161	52129	20355	14	99	8412	1616
						5	0.4	58368	38174	5	248	23320	17919000											12	0.229	60568	23298	27	109	13873	2665
						6	0.993	60651	34327	0	212	60225	46277000											13	0.193	74405	27367	31	133	14331	2753
						7	0.155	48933	31931	0	151	7578	5823000											14	0.323	67355	24583	25	123	21739	4176
						8	0.306	55983	37531	0	214	17121	13156000											15	0.198	94632	44160	31	197	18719	3596
						9	0.344	46360	29152	0	183	15928	12239000											16	0.083	62625	14619	36	88	5216	1002
						10	0.669	62451	40057	0	222	41775	32100000											17	0.203	76026	27975	36	134	15435	2965
						11	1193	56604	32671	0	198	67551	51906000											18	0.239	49348	11893	26	74	11817	2270
						12	0.212	40233	29457	0	163	8535	6558000											19	0.239	78478	32076	27	153	18792	3610
						13	0.282	41014	24133	0	138	11582	8900000											20	0.307	79085	34984	29	160	24290	4666
						14	0.262	57886	36263	0	162	15142	11635000											21	0.344	87636	49600	26	213	30109	5784
						15	0.401	35578	29047	0	153	14261	10958000											22	0.385	68486	28630	33	144	26382	5068
						16	0.139	46327	34458	0	209	6451	4957000											23	0.073	46643	10382	25	61	3399	653
						17	0.236	39215	29532	0	142	9237	7098000											24	0.151	43759	11912	17	65	6606	1269
																								25	0.141	49481	13574	30	80	6955	1336
CB9	I	30	10	16	4	1	0.308	90675	63243	2	255	27967	21490											26	0.135	60077	19158	29	100	8131	1562
						2	0.139	63897	41466	0	210	8898	6837											27	0.135	56808	18927	30	99	7689	1477
						3	0.134	57825	37076	0	184	7751	5956											28	0.521	47640	13211	23	81	24800	4764
						4	0.56	50114	29487	0	210	28044	21549											29	0.177	62147	20138	33	104	11000	2113
						5	1037	133964	82520	0	255	138949	106769											30	1963	45958	11993	22	81	90193	17326
						6	0.445	43184	24943	0	141	19220	14769											31	0.213	64146	26973	22	115	13691	2630
						7	0.122	56351	35243	0	187	6894	5297											32	0.167	43906	7777	29	56	7314	1405
						8	0.37	47835	28798	0	148	17680	13585											33	0.146	61286	20697	20	97	8933	1716
						9	0.476	52077	30967	0	191	24805	19060											34	0.208	52175	17830	26	90	10864	2087
						10	0.409	40573	23635	0	148	16580	12740											35	0.26	51280	16692	28	87	13347	2564
						11	0.203	44494	28445	0	172	9033	6941											36	0.135	45231	12634	18	70	6122	1176
						12	0.345	53574	28636	2	175	18476	14197											37	0.068	42846	8943	25	53	2900	557
						13	0.281	49977	31106	0	190	14049	10795											38	0.146	42250	7919	24	61	6158	1183
						14	0.193	38581	25113	0	98	7431	5710											39	0.234	51422	13790	22	82	12046	2314
						15	0.133	44088	29612	0	120	5852	4497											40	0.187	47889	14648	22	77	8975	1724
						16	0.229	39716	27763	0	175	9097	6990											41	0.115	49500	11665	35	75	5669	1089
						17	0.221	42194	26314	0	139	9335	7173											42	0.219	58167	20960	23	99	12717	2443
						18	0.295	34427	21402	0	144	10170	7815000											43	0.177	40765	6715	27	56	7215	1386
						19	0.141	40019	25907	0	108	5625	4322000											44	0.37	42634	8212	27	61	15757	3027
						20	1291	41885	23865	0	178	54073	41550000											45	0.083	47000	12565	26	67	3915	752
						21	0.157	35983	25969	0	108	5666	4354000											46	0.141	56000	21347	20	99	7871	1512
						22	0.122	33862	22536	0	98	4142	3183000											47	0.755	64269	22684	24	119	48511	9319
						23	1210	23347	18727	0	127	28257	21713000											48	0.182	60000	25967	21	121	10932	2100
						24	1236	29645	20765	0	127	36651	28163000											49	0.312	46917	11402	20	70	14654	2815
						25	0.229	26165	21422	0	120	5993	4605000											50	0.531	42480	8684	23	61	22556	4333
						26	0.115	32943	26644	0	137	3773	2899000						MG7	58	22	34	2	1	0.593	102640	50369	31	202	60911	11701000
						27	0.187	41819	30065	0	151	7837	6022000											2	0.219	70952	28071	30	134	15513	2980000
						28	0.441	26593	20521	0	119	11732	9015000											3	0.547	63486	21887	26	119	34701	6666000
						29	0.405	25466	18077	0	143	10307	7920000											4	0.135	53308	12992	33	82	7215	1386000
						30	0.345	29192	19987	0	103	10068	7736000											5	0.125	49583	23380	2	100	6195	1190000
CB10	I	31	3	21	7	1	0.524	40648	29289	0	167	21318	16381000											6	0.208	47650	15377	22	77	9922	1906000
						2	0.871	24634	19180	0	104	21447	16480000											7	0.167	51094	16672	29	87	8511	1635000
						3	0.32	59785	49481	0	250	19140	14707000											8	0.125	44917	9717	29	61	5612	1078000
						4	0.973	30416	21522	0	121	29608	22751000											9	0.146	48857	12298	29	71	7121	1368000
						5	0.431	30444	22870	0	109	13114	10077000											10	0.229	65227	22190	33	115	14940	2870000
						6	0.54	51660	29391	0	196	27901	21439000											11	0.141	45704	9879	27	67	6424	1234000
						7	0.47	78637	43006	14	255	36944	28388000											12	0.167	50812	13194	32	75	8464	1626000
						8	0.448	46076	30365	0	217	20627	15850000											13	0.593	69316	27898	18	143	41135	7902000
						9	0.147	46319	31237	0	135	6812	5234000											14	0.161	48129	14373	24	85	7767	1492000
						10	0.462	85459	52197	3	255	39482	30338000											15	0.151	44655	13870	24	70	6741	1295000
						11	0.791	74788	38933	1	231	59176	45471000											16	0.364	59800	20853	24	113	21791	4186000
						12	0.172	28894	22054	0	94	4964	3814000											17	0.182	58400	20744	27	103	10640	2044000
						13	0.173	44173	39213	0	191	7646	5875000											18	0.088	64941	19305	21	93	5747	1104000
						14	0.349	45634	28369	1	173	15916	12230000											19	0.161	61581	17832	29	86	9938	1909000
						15	0.275	48801	32651	2	171	13401	10297000											20	0.281	61389	26804	15	123	17257	3315000
						16	0.254	50590	37960	2	255	12838	9865000											21	0.234	65022	25439	27	120	15232	2926000
						17	0.243	44310	23038	7	128	10783	8286000											22	0.276	82264	43444	29	195	22697	4360000
						18	0.216	45988	30351	1	177	9935	7634000											23	0.125	48958	10084	26	64	6117	1175000
						19	0.298	45847	31987	0	179	13663	10499000											24	0.213	38317	7034	23	60	8178	1571000
						20	0.23	51062	35469	0	162	11762	9038000											25	0.239	49000	13433	21	70	11734	2254000
						21	0.344	67742	44038	0	203	23274	17884000											26	0.338	98323	51926	34	219	33269	6391000
						22	0.734	27321	20699	0	119	20053	15409000											27	0.208	66300	26031	34	122	13805	2652000
						23	0.269	67850	48121	0	221	18278	14045000											28	0.37	45380	10605	18	66	16773	3222000
						24	0.249	36089	25485	0	155	8971	6893000											29	0.338	60308	29229	16	126	20406	3920000
						25	0.314	31925	23334	0	138	10013	7694000											30	0.203	56436	19123	27	93	11458	2201000
						26	0.465	41445	34929	0	189	19256	14796000											31	0.088	48765	11562	28	66	4315	829000
						27	0.597	28954	21196	0	133	17296	13290000											32	0.552	49642	15708	22	103	27392	5262000
						28	0.82	26708	21232	0	135	21897	16826000											33	0.187	62667	21067	34	112	11744	2256000
						29	1307	27021	18967	0	127	35306	27129000											34	0.344	79909	39968	28	183	27455	5274000
						30	0.649	22251	18728	0	111	14449	11103000											35	0.161	45710	10533	27	63	7376	1417000
						31	0.388	19799	20341	0	115	7678	5900000											36	0.219	55167	19218	24	102	12061	2317000
																								37	0.677	47077	13648	21	86	31859	6120000
CB12	I	31	11	14	6	1	0.428	66462	40164	2	215	28456	21866000											38	0.401	62026	21809	25	110	24862	4776000
						2	0.128	92204	63618	12	255	11759	9036000											39	0.463	74978	33063	24	156	34737	6673000
						3	0.099	42250	28228	4	168	4179	3211000											40	0.193	65622	25167	33	124	12639	2428000
						4	1841	64334	33000	0	221	118471	91033000											41	0.292	71393	27858	30	132	20812	3998000
						5	0.18	37638	23936	0	113	6759	5194000											42	0.302	60241	20691	34	112	18189	3494000
						6	0.191	56980	36537	0	177	10901	8376000											43	0.182	59400	18072	32	103	10823	2079000
						7	0.29	51197	28588	3	163	14858	11417000											44	0.239	53891	18924	24	102	12905	2479000
						8	0.275	60441	29796	5	169	16597	12753000											45	0.167	51938	13896	28	82	8652	1662000
						9	0.113	55448	30041	10	156	6278	4824000											46	0.203	51872	17940	29	90	10531	2023000
						10	0.219	68786	36715	0	217	15039	11556000											47	0.5	87292	52293	26	220	43623	8380000
						11	0.189	43193	24985	10	147	8151	6263000											48	0.182	52657	16320	28	90	9594	1843000
						12	0.156	57975	33502	0	195	9054	6957000											49	0.323	62984	15045	35	89	20328	3905000
						13	0.426	46706	27850	1	177	19876	15273000											50	0.239	59652	19308	27	97	14284	2744000
						14	0.368	43191	26882	0	152	15907	12223000											51	0.219	53738	17236	24	88	11749	2257000
						15	0.521	104460	52798	11	255	54378	41784000											52	0.698	57164	16354	22	87	39875	7660000
						16	0.129	61232	30532	0	144	7889	6062000											53	0.385	55027	17703	14	93	21197	4072000
						17	1111	86838	46120	1	255	96512	74160000											54	0.271	48788	12450	26	85	13207	2537000
						18	0.128	52571	33085	1	169	6705	5152000											55	0.292	43071	11452	17	67	12556	2412000
						19	0.643	41111	29151	0	187	26430	20309000											56	0.213	46902	11373	28	70	10010	1923000
						20	0.288	59443	39018	0	211	17097	13137000											57	0.094	40444	9501	26	60	3790	728000
						21	0.141	81213	51148	8	255	11415	8771000											58	0.146	48179	17397	20	82	7022	1349000
						22	0.118	40659	26989	0	120	4815	3700000						MG8	44	19	21	4	1	0.245	75809	37219	35	179	18548	3563
						23	0.221	64412	44799	0	244	14250	10950000											2	0.297	49193	11171	26	76	14597	2804
						24	0.651	44462	28095	0	181	28931	22231000											3	0.25	70479	28058	34	145	17611	3383
						25	0.416	66056	36413	5	195	27509	21138000											4	0.203	67897	31414	25	128	13785	2648
						26	0.45	57202	38218	0	214	25757	19792000											5	0.146	55143	18075	29	87	8038	1544
						27	0.237	44313	29041	0	159	10496	8065000											6	0.422	93741	56897	27	235	39526	7593000
						28	0.246	37265	25705	0	141	9166	7043000											7	0.224	76326	26991	34	133	17085	3282000
						29	0.748	36099	23956	0	173	27013	20757000											8	0.26	67440	25703	31	126	17553	3372000
						30	0.294	55699	43193	0	244	16382	12588000											9	0.281	63370	21572	35	113	17814	3422000
						31	0.864	43563	26986	0	181	37644	28926000											10	0.172	58970	20071	27	103	10130	1946000
	II	8	3	3	2	32	0.161	59895	40776	8	239	9666	7427000											11	0.479	92326	42990	25	182	44217	8494000
						33	0.47	78260	49301	4	255	36767	28252000											12	0.302	59483	18213	20	96	17959	3450000
						34	0.195	28800	23399	0	103	5622	4320000											13	0.062	45333	8038	32	58	2832	544000
						35	0.315	32806	25560	0	162	10332	7939000											14	0.078	48133	8983	33	66	3758	722000
						36	0.781	50272	34919	0	255	39254	30163000											15	0.177	56588	15353	31	90	10016	1924000
						37	0.211	37759	24222	0	154	7961	6117000											16	0.073	53929	11228	37	76	3930	755000
						38	0.111	31353	22035	0	114	3468	2665000											17	0.125	51875	12456	26	76	6481	1245000
						39	0.868	98174	72342	0	255	85218	65482000											18	0.614	111771	67134	28	255	68657	13189000
CB13	I	18	4	10	4	1	0.213	36000	22965	0	136	7683	5904000											19	0.349	70701	26242	32	139	24659	4737000
						2	0.199	31993	24579	0	144	6370	4895000											20	0.286	62873	25897	28	122	18001	3458000
						3	0.21	37155	27982	0	156	7785	5982000											21	0.141	57741	24471	25	105	8116	1559000
						4	0.483	30321	22472	0	141	14639	11249000											22	0.729	97036	52279	21	209	70719	13585000
						5	0.288	46195	31533	0	179	13286	10209000											23	0.609	94291	49903	31	221	57429	11032000
						6	0.269	85072	48238	13	223	22918	17610000											24	1338	89463	56058	18	255	119688	22992000
						7	0.148	27096	24921	0	122	4020	3089000											25	0.328	66540	27320	31	129	21822	4192000
						8	0.285	47986	28427	1	190	13676	10509000											26	0.38	71288	36776	26	161	27090	5204000
						9	0.666	82941	43058	5	251	55265	42466000											27	0.13	52720	18128	24	91	6861	1318000
						10	0.672	46659	30497	0	195	31333	24076000											28	0.265	49451	14090	29	79	13129	2522000
						11	0.666	47129	26835	0	149	31403	24130000											29	0.141	44704	12581	26	70	6283	1207000
						12	0.675	43757	25389	0	158	29555	22710000											30	0.151	56207	12645	32	76	8485	1630000
						13	0.148	47035	32847	0	194	6978	5362000											31	0.125	56167	18067	25	94	7017	1348000
						14	0.474	36563	22466	0	148	17320	13309000											32	0.167	50031	13878	24	81	8334	1601000
						15	0.236	38348	28968	0	143	9033	6941000											33	0.26	43620	7171	24	62	11353	2181000
						16	0.495	79508	44350	0	246	39319	30213000											34	0.292	51893	9289	31	72	15128	2906000
						17	0.072	43818	28496	0	131	3136	2410000											35	0.239	52609	18116	20	92	12598	2420000
						18	0.595	27864	21443	0	151	16572	12734000											36	0.115	56409	17383	33	98	6460	1241000
CB14	I	20	4	11	5	1	0.981	59618	42667	0	255	58501	44952											37	0.13	47240	11805	27	66	6148	1181000
						2	0.368	37237	24033	0	128	13714	10538											38	0.292	52946	17239	18	97	15435	2965000
						3	0.31	31639	19965	0	125	9800	7530											39	0.302	46207	12946	16	76	13951	2680000
						4	0.199	35536	25133	0	129	7076	5437											40	0.156	65933	15159	41	101	10297	1978000
						5	0.178	47620	26823	1	135	8490	6524											41	0.115	59682	17575	32	92	6835	1313000
						6	0.881	66882	39763	3	253	58926	45279											42	0.088	64000	15248	38	94	5664	1088000
						7	0.419	55801	34300	0	163	23384	17968											43	0.146	46679	8568	27	65	6804	1307000
						8	0.125	55094	34862	0	150	6883	5289											44	0.328	49810	11316	29	71	16335	3138000
						9	0.216	38361	26532	3	163	8287	6368						MG9	22	12	9	1	1	0.333	86312	52155	9	221	28756	5524
						10	0.415	39163	22895	0	144	16258	12493											2	0.396	50421	34874	0	148	19948	3832
						11	0.703	38617	24161	0	143	27138	20853											3	0.573	39400	25436	0	124	22561	4334
						12	0.115	40523	28216	0	137	4641	3566											4	0.635	101393	82166	0	255	64394	12370
						13	0.213	29646	23605	0	125	6327	4862											5	0.203	59744	44577	0	206	12129	2330
						14	0.284	24385	21755	0	127	6918	5316											6	0.364	83943	59499	8	255	30588	5876000
						15	0.873	52267	33287	0	239	45641	35071											7	0.151	44862	31549	2	134	6773	1301000
						16	0.829	35981	27190	0	171	29828	22920											8	0.432	57096	36607	2	156	24670	4739000
						17	0.301	43281	33025	0	185	13011	9998											9	0.135	46269	19562	10	92	6262	1203000
						18	0.206	32582	25323	0	107	6700	5148											10	0.151	46552	22754	11	93	7028	1350000
						19	0.475	24137	19234	0	101	11465	8810											11	0.141	52370	31638	0	115	7361	1414000
						20	0.359	27330	18968	0	99	9816	7543											12	0.302	83276	65920	9	255	25143	4830000
CB15	I	31	5	21	5	1	0.241	71168	47991	4	255	17134	13166000											13	0.318	90393	70690	10	255	28704	5514000
						2	0.167	40203	30566	0	157	6697	5146000											14	0.115	40409	25634	0	84	4628	889000
						3	0.256	45208	31050	0	195	11590	8906000											15	0.135	46115	30640	0	119	6242	1199000
						4	0.409	62529	39445	0	209	25552	19634000											16	0.213	53244	31435	3	121	11364	2183000
						5	0.471	67610	36218	0	217	31852	24475000											17	0.115	44591	30569	4	115	5107	981000
						6	0.141	67880	35567	13	189	9541	7331000											18	0.151	43241	35459	0	140	6528	1254000
						7	0.142	33954	22510	0	86	4816	3701000											19	0.13	49160	27431	0	91	6398	1229000
						8	0.22	34367	19972	0	135	7559	5808000											20	0.151	44414	24351	0	98	6705	1288000
						9	0.236	37326	23100	0	110	8792	6756000											21	0.151	38000	26760	5	103	5737	1102000
						10	0.239	39538	24229	0	120	9468	7275000											22	0.099	42526	30682	13	131	4206	808000
						11	0.126	41773	26132	1	139	5273	4052000						MG10	54	17	32	5	1	0.656	105294	60929	20	255	69063	13267000
						12	0.5	66930	39109	0	195	33447	25701000											2	0.656	105294	60929	20	255	69063	13267000
						13	0.258	62854	45904	0	251	16196	12445000											3	0.292	65875	38951	9	180	19204	3689000
						14	0.334	77821	42667	10	255	26028	20000000											4	0.583	78991	57451	8	255	46054	8847000
						15	0.515	103520	55260	10	255	53350	40994000											5	0.807	91110	62812	0	255	73514	14122000
						16	0.36	47903	26162	0	174	17268	13269000											6	0.245	49787	26574	2	107	12181	2340000
						17	0.167	55398	40293	0	193	9228	7091000											7	0.135	56808	30109	19	139	7689	1477000
						18	0.23	37085	25420	0	149	8542	6564000											8	0.229	66182	44018	14	171	15159	2912000
						19	0.642	72172	38794	10	255	46305	35581000											9	0.151	52897	26886	14	111	7985	1534000
						20	0.226	45885	28303	4	206	10390	7984000											10	0.38	84247	55340	6	255	32015	6150000
						21	1057	55496	29206	0	213	58645	45063000											11	0.213	77000	43878	11	203	16434	3157000
						22	0.298	32000	22201	0	166	9537	7328000											12	0.432	66048	34186	23	169	28537	5482000
						23	0.82	102295	55393	13	255	83870	64446000											13	0.271	44519	24944	5	100	12051	2315000
						24	0.358	95349	49076	18	237	34124	26221000											14	0.125	47375	23454	7	90	5919	1137000
						25	0.293	51631	25606	7	131	15118	11617000											15	0.578	57405	32692	0	162	33170	6372000
						26	0.401	42357	23574	0	139	16978	13046000											16	0.265	45412	28675	0	116	12056	2316000
						27	1966	76774	48423	3	255	150970	116006000											17	0.271	45808	27249	6	132	12400	2382000
						28	0.574	33800	19195	0	127	19399	14906000											18	1062	39284	22143	0	110	41718	8014000
						29	0.729	62554	36383	0	208	45588	35030000											19	0.474	62143	32204	12	169	29438	5655000
						30	0.242	46914	32897	0	215	11356	8726000											20	0.354	56647	36671	0	171	20052	3852000
						31	0.259	40548	28072	0	223	10501	8069000											21	0.229	53386	36790	2	167	12228	2349000
	II	32	5	25	2	32	0.429	54012	34233	0	203	23196	17824000											22	0.245	47553	24989	11	127	11635	2235000
						33	0.579	35238	22984	0	138	20407	15681000											23	0.125	49042	34363	0	141	6127	1177000
						34	0.479	56628	38965	0	215	27120	20839000											24	0.177	55471	40133	0	145	9818	1886000
						35	0.232	54820	34943	2	201	12699	9758000											25	0.182	45714	26019	0	124	8329	1600000
						36	0.587	92364	75135	0	255	54211	41656000											26	0.219	63786	46545	0	205	13946	2679000
						37	0.36	26310	20759	0	115	9485	7288000											27	0.213	48878	24266	10	120	10432	2004000
						38	0.413	51606	32971	4	179	21290	16359000											28	0.135	61385	38551	11	197	8308	1596000
						39	0.454	28828	18837	0	109	13093	10061000											29	0.26	51520	32006	3	124	13410	2576000
						40	0.26	110920	67527	4	255	28870	22184000											30	0.219	67857	37211	7	183	14836	2850000
						41	0.258	52051	31566	0	158	13412	10306000											31	0.12	52957	34629	8	139	6340	1218000
						42	0.181	41288	26127	4	144	7469	5739000											32	0.292	63089	37118	8	172	18392	3533000
						43	0.252	37191	26194	0	135	9390	7215000											33	0.338	68292	48177	9	233	23108	4439000
						44	0.502	24909	19643	0	116	12513	9615000											34	0.38	84014	56448	17	252	31926	6133000
						45	0.117	50311	35425	0	199	5893	4528000											35	0.229	48864	25540	0	120	11192	2150000
						46	0.165	42394	29003	0	171	7007	5384000											36	0.859	73406	51360	0	251	63051	12112000
						47	0.21	76292	48379	4	232	15985	12283000											37	0.333	58234	36436	0	194	19401	3727000
						48	0.514	34367	20613	0	119	17667	13575000											38	0.432	60976	37922	5	182	26346	5061000
						49	0.358	41364	29633	0	201	14803	11375000											39	0.208	58600	33364	2	139	12202	2344000
						50	0.151	38422	24956	0	125	5800	4457000											40	0.265	55765	31469	5	174	14805	2844000
						51	0.357	38953	22991	0	125	13890	10673000											41	0.109	55619	31902	9	112	6080	1168000
						52	0.311	28803	22047	0	104	8959	6884000											42	0.364	71943	47654	0	201	26216	5036000
						53	0.23	27944	22428	0	104	6437	4946000											43	0.12	55261	32210	3	133	6616	1271000
						54	0.601	31171	21660	0	131	18741	14401000											44	0.177	50706	31040	15	151	8975	1724000
						55	0.29	33430	25271	0	129	9702	7455000											45	0.208	51675	30604	2	131	10760	2067000
						56	0.208	40025	29181	0	184	8334	6404000											46	0.219	68833	39498	3	189	15050	2891000
						57	0.479	56359	41910	0	223	26991	20740000											47	0.146	46607	30336	5	147	6793	1305000
						58	0.439	35344	27862	0	183	15501	11911000											48	0.182	55200	26031	14	119	10057	1932000
						59	0.226	57736	47168	0	222	13074	10046000											49	0.099	44579	38181	8	140	4409	847000
						60	0.405	37055	26048	0	149	14997	11524000											50	0.167	50500	28741	0	112	8412	1616000
						61	0.237	60698	35501	3	188	14377	11047000											51	0.224	50372	31945	5	154	11275	2166000
						62	0.15	48252	26006	1	108	7221	5549000											52	0.234	54556	30457	6	124	12780	2455000
						63	1238	41347	24056	0	211	51172	39321000											53	0.151	58034	34383	8	173	8761	1683000
		24.8	5	15.15	4.65																			54	0.135	50346	25801	9	135	6814	1309000
CB8	UNO DE LOS NUCLEOS SE VE MUY MAL (ALARGADO)																		MG11	27	7	19	1	1	0.94	57697	20066	19	128	54226	11251
CB11	NUCLEO EN MAL ESTADO																							2	0.419	55437	20394	18	98	23245	4823
																								3	0.54	54455	24599	23	130	29395	6099
																								4	0.371	89195	51443	28	221	33101	6868
																								5	0.251	54538	13699	32	84	13668	2836
																								6	0.255	54038	15870	25	92	13803	2864
																								7	0.265	77091	31451	31	151	20435	4240
																								8	0.308	81797	33434	34	161	25231	5235
																								9	0.241	54380	19208	26	105	13105	2719
																								10	0.217	51844	17181	28	98	11244	2333
																								11	0.231	68146	26551	26	122	15765	3271
																								12	0.588	68434	29840	26	160	40239	8349
																								13	0.337	53243	20163	23	109	17963	3727
																								14	0.337	49571	13930	26	83	16724	3470
																								15	0.241	51560	12125	32	81	12425	2578
																								16	0.405	65333	28710	23	141	26450	5488
																								17	0.178	56919	17082	30	96	10150	2106
																								18	0.217	56933	16229	24	86	12348	2562
																								19	0.198	55488	17889	23	94	10965	2275
																								20	0.308	52453	16941	28	84	16179	3357
																								21	0.159	55970	20627	29	100	8902	1847
																								22	0.231	42458	10565	23	66	9822	2038
																								23	0.125	55269	11844	37	75	6926	1437
																								24	0.101	45952	12476	25	69	4651	965000
																								25	0.169	43429	9435	26	68	7326	1520000
																								26	0.236	47224	12790	21	74	11153	2314000
																								27	0.159	41303	11262	20	61	6569	1363000
																			MG12	34	16	18	0	1	0.349	75134	47219	8	232	26205	5034
																								2	0.208	44100	26207	0	116	9183	1764
																								3	0.239	47413	25801	6	115	11353	2181
																								4	0.213	67049	48132	4	255	14310	2749
																								5	0.229	48568	29099	0	126	11124	2137
																								6	0.364	64771	36916	0	169	23602	4534
																								7	0.302	62776	36907	6	177	18954	3641
																								8	0.234	46489	25877	0	105	10890	2092
																								9	0.125	56375	41687	0	140	7043	1353
																								10	0.25	49812	34465	1	144	12447	2391
																								11	0.177	50382	27300	14	124	8917	1713
																								12	0.146	50143	28311	15	115	7309	1404
																								13	0.167	53719	32870	2	177	8948	1719
																								14	0.442	50741	27817	1	127	22452	4313
																								15	0.135	60038	43528	2	143	8126	1561
																								16	0.208	61800	38694	20	218	12868	2472
																								17	0.094	50667	25242	0	90	4748	912
																								18	0.104	48700	31233	1	136	5070	974
																								19	0.208	60800	42834	5	186	12660	2432
																								20	0.5	78750	50520	0	250	39355	7560
																								21	0.213	59488	44190	7	176	12697	2439
																								22	0.115	58682	48856	8	194	6720	1291
																								23	0.203	41615	27217	4	148	8449	1623
																								24	0.099	53105	34577	0	122	5252	1009
																								25	0.057	46818	23916	20	96	2681	515
																								26	0.109	47476	24116	0	88	5190	997
																								27	0.104	44050	27982	3	125	4586	881
																								28	0.489	86362	60969	8	248	42259	8118000
																								29	0.318	48574	36945	0	153	15424	2963
																								30	0.12	48174	32112	0	143	5768	1108
																								31	0.083	44875	41049	0	145	3738	718
																								32	0.229	45227	33071	0	129	10359	1990
																								33	0.141	50370	27860	5	102	7080	1360
																								34	0.135	51654	30803	3	109	6991	1343
																			MG13	35	16	15	4	1	0.666	65898	47259	5	255	43910	8435
																								2	0.292	42196	20545	5	89	12301	2363
																								3	0.135	48538	25852	0	119	6570	1262
																								4	0.151	51828	41151	0	181	7824	1503
																								5	0.479	47739	31425	4	165	22863	4392
																								6	0.161	57742	30749	10	117	9318	1790
																								7	0.255	57531	36290	0	143	14675	2819
																								8	0.255	65408	48907	6	197	16684	3205000
																								9	0.698	56037	34232	0	168	39089	7509000
																								10	0.208	51625	35378	2	142	10750	2065000
																								11	0.193	47108	29871	0	144	9073	1743000
																								12	0.208	49925	30394	0	153	10396	1997000
																								13	0.151	44897	25769	1	103	6778	1302000
																								14	0.177	58647	45431	6	195	10380	1994000
																								15	0.182	43029	26115	0	106	7840	1506000
																								16	0.963	102562	81103	0	255	98772	18974000
																								17	0.167	48094	24789	11	105	8011	1539000
																								18	0.198	68421	42385	17	206	13535	2600000
																								19	0.203	48897	33130	13	151	9927	1907000
																								20	0.167	47938	30971	0	136	7985	1534000
																								21	0.213	50146	28698	4	125	10703	2056000
																								22	0.104	46350	29393	7	105	4826	927000
																								23	0.411	71392	55468	9	244	29360	5640000
																								24	0.666	72828	46875	5	255	48527	9322000
																								25	0.078	53667	27401	20	102	4191	805000
																								26	0.312	51100	31812	5	147	15960	3066000
																								27	0.141	47333	35513	10	134	6653	1278000
																								28	0.26	44020	26857	0	128	11458	2201000
																								29	0.333	53719	36530	10	225	17897	3438000
																								30	0.312	45333	30052	0	136	14159	2720000
																								31	0.203	47256	26050	3	116	9594	1843000
																								32	0.161	41290	18753	7	89	6663	1280000
																								33	0.182	51629	33284	1	131	9407	1807000
																								34	0.094	42111	29937	8	127	3946	758000
																								35	0.255	40918	28202	0	109	10437	2005000
																			MG14	36	12	21	3	1	0.271	53808	36403	0	143	14565	2798
																								2	0.609	76162	61008	1	255	46387	8911
																								3	0.37	67366	47775	0	216	24899	4783
																								4	0.219	74024	49203	2	188	16184	3109
																								5	0.234	58222	40746	7	165	13639	2620
																								6	0.203	47154	27710	6	131	9573	1839
																								7	0.146	45893	23216	5	91	6689	1285
																								8	0.146	51286	30856	3	137	7475	1436
																								9	0.182	42571	27433	0	114	7756	1490
																								10	0.109	43905	23261	0	106	4800	922
																								11	0.12	43217	26031	8	100	5174	994
																								12	0.062	45917	35186	1	120	2868	551
																								13	0.203	80282	59685	0	255	16299	3131
																								14	0.213	43780	20900	16	96	9344	1795
																								15	0.916	49710	27921	0	160	45544	8749
																								16	0.255	53878	42730	5	226	13743	2640
																								17	0.526	53238	27862	6	124	27991	5377
																								18	0.302	50655	32678	0	167	15294	2938
																								19	0.359	61014	31696	8	168	21916	4210
																								20	0.135	58231	39414	4	148	7881	1514
																								21	0.234	51178	29880	13	153	11989	2303
																								22	0.224	43209	27308	0	132	9672	1858
																								23	0.328	64556	50185	4	255	21171	4067
																								24	0.453	68391	44258	7	204	30974	5950
																								25	0.359	72145	48596	7	233	25914	4978
																								26	0.453	45172	27817	0	125	20458	3930000
																								27	0.781	105267	81951	0	255	82197	15790
																								28	0.088	51471	35180	7	128	4555	875
																								29	0.271	52788	37807	0	204	14289	2745
																								30	0.083	59188	39116	15	140	4930	947
																								31	0.13	41760	24142	13	111	5435	1044
																								32	0.151	45966	24965	6	107	6939	1333
																								33	0.198	62000	41224	11	180	12264	2356
																								34	0.198	45105	29315	0	139	8922	1714
																								35	0.286	42800	28397	1	163	12254	2354
																								36	0.38	46438	30550	1	164	17647	3390
																			MG15	29	18	8	3	1	0.161	53548	20725	21	94	8641	1660000
																								2	0.208	74375	28039	26	139	15487	2975000
																								3	0.187	52194	14188	29	84	9781	1879000
																								4	0.666	97953	56976	24	242	65268	12538000
																								5	0.448	41733	10354	17	71	18683	3589000
																								6	0.141	49370	19421	19	87	6939	1333000
																								7	0.109	40381	7839	25	55	4414	848000
																								8	0.099	42632	5520	29	50	4217	810000
																								9	0.469	60900	26713	20	138	28532	5481000
																								10	0.198	39000	8061	26	59	7715	1482000
																								11	0.12	40783	7977	24	50	4883	938000
																								12	0.125	48958	13159	29	77	6117	1175000
																								13	0.276	57377	21779	24	109	15830	3041000
																								14	0.172	49364	9727	33	71	8480	1629000
																								15	0.338	58677	21785	19	94	19854	3814000
																								16	0.323	45339	12519	23	72	14633	2811000
																								17	0.75	59326	26978	19	125	44472	8543000
																								18	0.271	48519	19266	19	94	13134	2523000
																								19	0.156	58233	22210	29	106	9094	1747000
																								20	0.167	46719	15701	23	75	7782	1495000
																								21	0.12	56913	19112	31	100	6814	1309000
																								22	0.281	44130	11312	19	66	12405	2383000
																								23	0.661	69504	36108	25	188	45950	8827000
																								24	0.187	52750	19049	24	92	9886	1899000
																								25	0.182	50571	10385	26	68	9214	1770000
																								26	0.193	41378	12424	18	64	7970	1531000
																								27	0.141	46852	15521	24	76	6585	1265000
																								28	0.141	47148	15058	17	77	6627	1273000
																								29	0.125	42500	10843	25	66	5310	1020000
																				44

## Sheet: Strep
Cell bodies (CB)
																			microgrooves (MG)
photo	cells	number of vesicles per cell	number of small vesicles (<0,2)	number of medium vesicles (0,2-0,6)	Number of large vesicles (>0,6)	vesicles	Area	Mean	StdDev	Min	Max	IntDen	RawIntDen						photo	nuber of vesicles per microgroove	Number of small vesicles (<0,2)	Number of medium vesicles (0,2-0,6)	Number of large vesicles (>0,6)	vesicles	Area	Mean	StdDev	Min	Max	IntDen	RawIntDen
CB1	1	7	3	4	0	1	0.29	39112	8941	13	62	11351	8722						MG1	14	11	3	0	1	0.135	42615	21334	10	84	5768	1108
						2	0.19	50616	18670	14	97	9617	7390000											2	0.161	41871	14917	17	74	6757	1298
						3	0.126	84289	35631	33	174	10640	8176000											3	0.198	49263	17509	19	93	9745	1872
						4	0.573	48382	17819	9	91	27704	21288000											4	0.333	68438	38636	16	176	22801	4380
						5	0.362	83388	34930	24	166	30169	23182000											5	0.151	45448	14932	20	74	6861	1318
						6	0.234	115567	66054	31	252	27072	20802000											6	0.156	40067	7882	27	55	6257	1202
						7	0.122	39989	7287	20	57	4892	3759000											7	0.265	39529	10587	21	72	10495	2016
																								8	0.276	43755	11890	22	67	12072	2319
CB2	1	9	6	2	1	1	0.394	101894	75970	0	255	40179	30874											9	0.104	39200	10807	19	54	4081	784
						2	0.292	104094	72783	6	255	30345	23317											10	0.094	37611	14689	14	59	3524	677
						3	0.168	89163	54569	10	255	14969	11502											11	0.141	51407	14553	29	78	7225	1388
						4	0.129	79717	54149	1	255	10271	7892000											12	0.161	38710	7105	24	53	6247	1200
						5	0.161	87419	56637	10	255	14107	10840000											13	0.141	34815	7115	19	48	4893	940
						6	0.168	66643	44985	0	206	11188	8597000											14	0.182	34829	6205	23	50	6346	1219
						7	0.159	41230	23541	4	144	6546	5030000						MG2	2	2	0	0	1	0.109	39952	19554	7	95	4368	839000
						8	0.09	45696	33384	0	166	4103	3153000											2	0.016	53333	16258	39	71	0.833	160000
						9	0.698	45700	27497	0	165	31878	24495000						MG3	16	13	3	0	1	0.271	47212	28611	4	125	12780	2455
CB3	1	6	4	2	0	1	0.342	92137	64601	0	255	31536	24232											2	0.109	40095	26134	0	92	4383	842
						2	0.126	74134	51729	5	255	9358	7191											3	0.13	41160	26347	5	105	5357	1029
						3	0.053	45293	32759	0	139	2417	1857000											4	0.193	47135	29460	0	133	9079	1744
						4	0.141	69759	44694	6	233	9805	7534000											5	0.115	48000	29321	11	101	5497	1056
						5	0.135	78615	57376	3	255	10640	8176000											6	0.078	44000	18992	16	75	3436	660
						6	0.223	41029	24779	0	140	9131	7016000											7	0.083	41062	21782	21	103	3420	657
CB4	1	4	3	1	0	1	0.128	56071	37040	0	171	7151	5495											8	0.255	59408	42518	0	212	15154	2911
						2	0.251	51373	32741	0	161	12903	9915											9	0.12	42739	22101	6	101	5117	983
						3	0.176	47970	34091	0	215	8428	6476											10	0.088	41118	21811	7	82	3639	699
						4	0.048	45324	31081	0	135	2182	1677											11	0.068	48692	33981	3	114	3295	633
CB5	1	1	0	0	1	1	0.614	46140	29908	0	183	28342	21778											12	0.156	41533	25935	0	109	6486	1246
	2	6	4	2	0	1	0.079	49623	27863	8	123	3939	3027											13	0.088	39000	26460	6	115	3451	663
						2	0.087	71179	51899	15	255	6206	4769											14	0.281	38685	23876	0	97	10875	2089
						3	0.277	75817	51500	8	255	21016	16149											15	0.125	37417	34412	0	135	4675	898
						4	0.388	99460	68958	2	255	38572	29639											16	0.104	46450	32139	0	118	4836	929
						5	0.118	46714	27694	10	173	5532	4251						MG4	22	11	11	0	1	0.25	56646	42469	7	190	14154	2719
						6	0.048	54784	28714	15	129	2638	2027											2	0.245	45128	33382	0	144	11041	2121
CB6	1	5	4	0	1	1	0.315	73194	45521	0	255	23052	17713											3	0.146	48143	25868	0	117	7017	1348
						2	0.349	69974	40897	3	255	24405	18753											4	0.219	49619	25501	6	114	10849	2084
						3	0.325	59672	36126	0	217	19414	14918											5	0.094	55722	38612	13	152	5221	1003
						4	0.812	97901	60466	9	255	79503	61090											6	0.083	54438	28759	18	124	4534	871
						5	0.23	73712	48447	0	255	16979	13047000											7	0.088	41294	30070	0	109	3654	702
CB7	1	16	6	8	2	1	1123	70450	41243	0	255	79123	60798											8	0.271	46885	31547	0	126	12691	2438
						2	0.483	67784	40923	0	239	32728	25148											9	0.125	49750	32531	1	116	6216	1194
						3	0.245	61590	36764	0	192	15069	11579											10	0.328	53524	30093	3	140	17553	3372
						4	0.679	92418	46222	4	255	62782	48242											11	0.099	44053	22880	14	105	4357	837
						5	0.111	80294	48308	2	255	8882	6825											12	0.297	68035	45541	14	190	20187	3878
						6	0.151	68198	45721	3	248	10295	7911											13	0.203	54385	36576	6	148	11041	2121
						7	0.295	126925	70259	12	255	37496	28812											14	0.312	52967	29606	0	139	16544	3178
						8	0.445	115032	73566	8	255	51198	39341											15	0.286	44345	22605	3	115	12697	2439
						9	0.224	87866	46793	8	237	19668	15113											16	0.198	56842	37663	0	154	11244	2160
						10	0.212	65037	42189	0	217	13796	10601											17	0.125	46083	27259	3	90	5757	1106
						11	0.112	55442	33657	2	165	6205	4768											18	0.239	47304	31504	0	144	11327	2176
						12	0.086	54030	31950	9	148	4641	3566											19	0.182	55400	31584	14	164	10094	1939
						13	0.06	45304	25777	5	104	2712	2084											20	0.177	46971	29541	2	109	8313	1597
						14	0.262	99682	65232	12	255	26075	20036											21	0.062	55750	27651	11	110	3483	669
						15	0.174	60351	34175	0	199	10524	8087											22	0.359	78319	51026	0	255	28131	5404
						16	0.203	86397	60870	5	255	17540	13478						MG5	9	6	3	0	1	0.245	49660	27404	12	115	12150	2334
CB8	1	6	5	1	0	1	0.331	97874	50006	8	255	32353	24860											2	0.146	60464	32458	7	140	8813	1693
						2	0.105	55630	28721	1	136	5864	4506											3	0.193	59054	38064	9	145	11374	2185
						3	0.187	53729	35540	0	179	10069	7737											4	0.213	44780	26315	4	110	9558	1836
						4	0.147	37646	25211	0	163	5536	4254											5	0.13	48040	27355	0	97	6252	1201
						5	0.061	69277	40498	10	190	4237	3256											6	0.073	46500	25041	20	101	3389	651
						6	0.081	40661	22821	5	104	3281	2521											7	0.167	63250	45781	13	210	10536	2024
	2	6	3	1	2	7	0.673	98996	62114	0	255	66607	51181											8	0.167	54281	29998	2	125	9042	1737
						8	0.082	45524	25623	10	152	3732	2868											9	0.208	42325	23661	5	98	8813	1693
						9	0.712	81355	45519	0	255	57914	44501						MG6	10	8	3	0	1	0.198	53816	27427	0	123	10646	2045
						10	0.531	90456	55449	8	255	48030	36906											2	0.245	43766	25061	1	103	10708	2057
						11	0.141	75546	47370	0	252	10618	8159000											3	0.26	46360	27458	0	143	12067	2318
						12	0.059	61067	40443	8	207	3576	2748000											4	0.135	40577	26867	0	99	5492	1055
CB9	1	2	2	0	0	1	0.144	60171	41232	0	187	8692	6679											5	0.036	33714	26139	18	92	1229	236
						2	0.095	51452	32777	0	148	4888	3756											6	0.047	44556	33731	0	89	2087	401
CB10	1	10	4	5	1	1	0.696	70265	35968	0	198	48922	37592											7	0.078	40067	22786	1	102	3129	601
						2	0.178	77073	47128	6	215	13742	10559											8	0.125	48000	27813	13	124	5997	1152
						3	0.152	83282	51244	2	244	12681	9744											9	0.078	41800	32766	3	113	3264	627
						4	0.377	49628	29477	3	219	18730	14392											10	0.047	42889	19509	8	71	2009	386
						5	0.536	61468	43543	0	255	32958	25325						MG7	12	5	7	0	1	0.203	46077	34955	1	138	9355	1797000
						6	0.315	49488	31463	0	187	15586	11976											2	0.135	41769	32934	0	115	5653	1086000
						7	0.094	51403	29555	5	168	4816	3701											3	0.588	53319	36527	0	191	31364	6025000
						8	0.213	77530	52966	0	255	16547	12715											4	0.239	43739	31858	0	170	10474	2012000
						9	0.189	62221	30746	8	145	11741	9022											5	0.213	50805	27016	0	108	10843	2083000
						10	0.289	52077	29790	0	184	15046	11561											6	0.151	54069	34101	8	143	8162	1568000
CB11	1	2	1	1	0	1	0.577	52314	32396	0	193	30160	23175											7	0.271	56327	40670	0	194	15247	2929000
						2	0.116	73449	46010	5	255	8507	6537											8	0.229	58727	44496	6	195	13451	2584000
CB12	1	5	2	3	0	1	0.219	80887	53726	0	243	17685	13589											9	0.078	44333	32126	11	131	3462	665000
						2	0.345	86377	53823	0	255	29789	22890											10	0.078	43000	31195	0	104	3358	645000
						3	0.079	66672	40032	13	181	5293	4067											11	0.203	63718	45814	14	255	12936	2485000
						4	0.159	58369	38189	0	161	9267	7121											12	0.167	38781	22861	10	102	6460	1241000
						5	0.249	52602	28931	5	178	13075	10047						MG8	3	3	0	0	1	0.099	34211	35337	0	145	3384	650
	2	5	2	2	1	6	0.375	63392	37652	0	228	23760	18257											2	0.141	33519	23366	0	85	4711	905
						7	0.135	49731	31829	0	139	6731	5172											3	0.177	24735	24128	0	99	4378	841
						8	0.288	70977	51913	0	255	20414	15686						MG9	4	4	0	0	1	0.161	46613	30977	4	113	7522	1445
						9	0.134	40748	25383	0	145	5462	4197											2	0.094	40278	23409	0	95	3774	725
						10	0.718	94094	69739	0	255	67595	51940											3	0.141	42370	24533	6	103	5955	1144
CB13	1	4	3	1	0	1	0.194	40705	24146	0	126	7893	6065											4	0.141	43185	30808	0	116	6070	1166
						2	0.336	55078	33461	0	201	18493	14210						MG10	13	7	5	1	1	0.229	46795	29786	0	153	10718	2059
						3	0.108	51181	34428	5	205	5528	4248											2	0.213	45146	30153	2	136	9636	1851
						4	0.026	38100	24696	3	105	0.992	762											3	0.718	51514	32294	0	152	37007	7109
	2	3	3	0	0	5	0.138	50349	31447	0	194	6946	5337											4	0.088	39647	20820	10	93	3509	674
						6	0.12	45207	25651	5	119	5413	4159											5	0.312	52517	41222	1	253	16403	3151
						7	0.03	38783	23089	3	92	1161	892											6	0.219	44929	31402	3	141	9823	1887
CB14	1	8	4	2	2	1	0.225	50341	19792	11	102	11334	8709											7	0.088	42529	21921	10	82	3764	723
						2	0.622	66025	25093	21	136	41072	31560000											8	0.042	44375	18754	14	73	1848	355
						3	0.804	69861	26727	26	150	56187	43174000											9	0.245	58064	32214	0	147	14206	2729
						4	0.107	40659	8138	25	66	4339	3334000											10	0.094	41056	25341	0	83	3847	739
						5	0.103	42481	11491	19	70	4368	3356000											11	0.094	41444	24358	8	93	3883	746
						6	0.143	56118	22730	15	108	8034	6173000											12	0.057	45182	18983	15	70	2587	497
						7	0.38	39801	10074	16	78	15125	11622000											13	0.12	34957	18578	0	69	4185	804
						8	0.049	36895	5012	21	48	1825	1402000						MG11	12	10	2	0	1	0.401	54987	39486	0	213	22041	4234
CB15	1	1	1	0	0	1	0.18	53355	36596	1	233	9582	7363											2	0.099	48842	37648	9	178	4831	928
	2	2	2	0	0	2	0.176	50311	36054	0	216	8839	6792											3	0.219	43690	24107	11	122	9552	1835
						3	0.134	43485	29983	0	161	5829	4479											4	0.151	40897	28081	4	129	6174	1186
	3	2	2	0	0	4	0.048	45459	39909	0	177	2189	1682											5	0.125	48000	21941	5	88	5997	1152
						5	0.059	41133	22099	2	112	2409	1851											6	0.125	38292	27635	8	127	4784	919
		5.2381	3.04762	1.66667	0.52381			64348.5																7	0.052	40400	27750	0	85	2103	404
																								8	0.167	47688	28135	8	123	7944	1526
																								9	0.052	38600	39861	0	116	2009	386
																								10	0.187	40611	19487	0	85	7611	1462
																								11	0.198	42000	23611	5	115	8308	1596
																								12	0.12	30913	28073	0	117	3701	711
																			MG12	7	6	1	0	1	0.141	42185	21331	0	88	5929	1139
																								2	0.12	37783	24301	5	95	4524	869
																								3	0.078	47467	30517	14	113	3706	712
																								4	0.208	34100	25249	0	108	7100	1364
																								5	0.177	41147	20435	5	109	7283	1399
																								6	0.057	33000	24108	0	73	1890	363
																								7	0.115	47818	19571	20	92	5476	1052
																			MG13	8	2	6	0	1	0.359	48159	30160	0	132	17298	3323
																								2	0.167	43094	26624	0	113	7179	1379
																								3	0.13	37400	24843	0	97	4867	935
																								4	0.078	44333	28722	2	94	3462	665
																								5	0.073	39786	34955	0	107	2900	557
																								6	0.042	44875	28678	0	76	1869	359
																								7	0.213	37780	22565	4	98	8064	1549
																								8	0.12	39478	24978	0	100	4727	908
																			MG14	6	6	0	0	1	0.073	42286	15234	20	79	3082	592
																								2	0.115	37455	16180	7	66	4289	824
																								3	0.141	41815	28462	0	114	5877	1129
																								4	0.078	40467	33166	9	127	3160	607
																								5	0.083	44312	34358	2	105	3691	709
																								6	0.052	44900	14587	16	74	2337	449
																			MG15	5	4	1	0	2	0.187	37083	17777	5	87	6950	1335
																								3	0.088	44941	26319	9	96	3977	764
																								4	0.052	37100	28575	17	109	1931	371
																								5	0.354	50971	36024	0	150	18043	3466
																								6	0.172	34727	19254	0	73	5966	1146
																				9.53333

## Sheet: U73122
Cell bodies (CB)																			Microgrooves (MG)
photo	cells	number of vesicles per cell	number of small vesicles (<0,2)	number of medium vesicles (0,2-0,6)	Number of large vesicles (>0,6)	vesicles	Area	Mean	StdDev	Min	Max	IntDen	RawIntDen						photo	nuber of vesicles per microgroove	Number of small vesicles (<0,2)	Number of medium vesicles (0,2-0,6)	Number of large vesicles (>0,6)	vesicles	Area	Mean	StdDev	Min	Max	IntDen	RawIntDen
CB1	1	2	2	0	0	1	0.04	36548	19380	0	87	1474	1133						MG1	22	20	2	0	1	0.172	45909	28291	0	116	7887	1515
						2	0.039	40100	24518	0	90	1566	1203											2	0.109	39524	28078	6	123	4321	830
CB2	1	2	0	2	0	1	0.303	39464	28113	0	144	11966	9195											3	0.151	51310	29974	5	128	7746	1488
						2	0.328	34571	23350	0	121	11338	8712											4	0.073	45786	25502	8	100	3337	641
CB3	1	1	1	0	0	1	0.178	30642	19714	3	101	5463	4198											5	0.068	36000	35949	2	129	2436	468
CB4	1	2	0	0	1	1	0.761	27226	17141	0	114	20727	15927											6	0.052	36900	26485	13	106	1921	369
						2	0.108	28157	19305	0	94	3041	2337											7	0.156	33333	21429	4	105	5206	1000000
CB5	1	0	0	0	0	0	0	0	0	0	0	0	0											8	0.057	41818	49982	0	169	2395	460000
CB6	1	4	4	0	0	1	0.139	39888	26197	0	147	5554	4268											9	0.265	36235	23444	1	105	9620	1848000
						2	0.134	33485	20412	0	115	4489	3449											10	0.088	36647	27904	4	118	3243	623000
						3	0.088	34765	22526	0	92	3077	2364											11	0.161	34935	22711	2	98	5638	1083000
						4	0.049	30105	21013	1	84	1489	1144											12	0.125	42417	26153	14	106	5299	1018000
CB7	1	3	0	3	0	1	0.53	37150	20381	0	113	19677	15120											13	0.25	42646	20103	15	123	10656	2047000
						2	0.446	41641	24340	0	142	18588	14283											14	0.104	44050	17969	23	91	4586	881000
						3	0.243	48412	22452	0	108	11782	9053											15	0.073	39643	20285	11	70	2889	555000
CB8	1	13	9	4	0	1	0.03	30957	25052	1	91	0.927	712											16	0.135	44308	32995	1	129	5997	1152000
						2	0.03	30957	25052	1	91	0.927	712											17	0.094	50278	35300	5	131	4711	905000
						3	0.056	47209	31373	0	149	2642	2030											18	0.062	45250	27066	5	103	2827	543000
						4	0.099	40803	21518	8	105	4036	3101											19	0.177	40235	21671	3	105	7121	1368000
						5	0.057	39477	21734	4	96	2261	1737											20	0.088	37176	25239	8	100	3290	632000
						6	0.288	34919	21643	0	141	10043	7717											21	0.109	40476	34301	0	161	4425	850000
						7	0.156	34883	19845	0	97	5448	4186											22	0.094	33833	21355	0	73	3170	609000
						8	0.211	35883	19529	5	97	7565	5813						MG2	21	12	8	1	1	0.541	67212	46899	0	232	36387	6990000
						9	0.325	29660	18872	0	101	9650	7415											2	0.338	54800	37501	0	147	18542	3562000
						10	0.181	30899	21104	0	96	5590	4295											3	0.099	55105	28827	13	124	5450	1047000
						11	0.081	31871	17707	2	89	2572	1976											4	0.292	39054	25640	0	134	11385	2187000
						12	0.031	37417	24166	0	100	1169	898											5	0.156	45133	23882	0	106	7048	1354000
						13	0.432	28458	16511	0	78	12296	9448											6	0.349	38821	21662	3	86	13540	2601000
CB9	1	1	1	0	0	1	0.111	40306	25034	0	135	4459	3426											7	0.193	43568	31176	0	106	8391	1612000
	2	1	1	0	0	2	0.014	40000	18553	14	73	0.573	440											8	0.146	35286	25916	3	94	5143	988000
CB10	1	6	4	1	1	1	0.186	51923	34251	0	153	9663	7425000											9	0.219	49333	29948	12	134	10786	2072000
						2	0.172	21879	16797	0	72	3758	2888000											10	0.167	46938	34216	2	129	7819	1502000
						3	0.649	22892	18460	0	91	14866	11423000											11	0.213	46976	29817	10	145	10026	1926000
						4	0.21	38478	28530	0	181	8062	6195000											12	0.161	40581	22289	0	122	6549	1258000
						5	0.178	25620	18772	0	95	4568	3510000											13	0.396	68289	36933	3	191	27017	5190000
						6	0.154	44915	30499	3	139	6897	5300000											14	0.146	48893	24847	5	105	7127	1369000
CB11	1	5	5	0	0	1	0.155	43	27949	0	163	6659	5117											15	0.104	46300	30018	0	107	4820	926000
						2	0.077	43051	24581	0	127	3306	2540											16	0.224	54209	32478	6	125	12134	2331000
						3	0.163	44288	29016	0	165	7205	5536											17	0.619	62908	52603	0	240	38969	7486000
						4	0.048	42973	27406	0	101	2069	1590											18	0.068	45692	29298	3	104	3092	594000
						5	0.061	30745	20472	0	87	1881	1445											19	0.073	50643	24377	7	91	3691	709000
CB12	1	2	1	1	0	1	0.435	42150	24876	0	132	18321	14078											20	0.198	47132	29719	13	136	9323	1791000
						2	0.042	34500	24496	0	97	1437	1104											21	0.167	57625	43706	2	176	9599	1844000
CB13	1	2	0	2	0	1	0.341	45721	29160	0	206	15589	11979						MG3	10	8	2	0	1	0.177	48176	29894	0	123	8527	1638
						2	0.285	29781	19854	0	102	8488	6522											2	0.213	35854	19514	6	86	7652	1470
CB14	1	18	1	10	7	1	0.596	53672	34758	0	213	31976	22435											3	0.432	26735	21413	0	80	11551	2219
						2	0.261	44268	28291	0	134	11546	8101000											4	0.099	36158	17824	1	69	3576	687
						3	0.754	69907	38656	0	215	52708	36981000											5	0.135	34538	17770	0	80	4675	898
						4	0.939	47484	30373	0	255	44600	31292000											6	0.057	42455	28525	8	106	2431	467
						5	0.445	85099	57874	5	255	37843	26551000											7	0.099	40895	26434	6	106	4045	777
						6	1290	53672	37515	0	255	69230	48573000											8	0.104	37800	19689	8	87	3935	756
						7	0.448	62076	34559	4	193	27782	19492000											9	0.068	36615	24757	0	100	2478	476
						8	0.144	49851	31317	1	147	7176	5035000											10	0.156	35733	21833	0	89	5580	1072
						9	0.275	53663	31509	0	156	14762	10357000						MG4	9	7	2	0	1	0.203	44333	28122	0	114	9001	1729
						10	1001	93466	58781	0	255	93517	65613000											2	0.213	39805	25235	4	102	8496	1632
						11	0.795	66978	40654	1	249	53269	37374000											3	0.047	47222	23419	14	77	2212	425
						12	0.265	53328	31791	4	155	14137	9919000											4	0.125	37375	11728	18	63	4669	897
						13	1229	46479	27810	0	150	57104	40065000											5	0.104	33900	18223	4	70	3529	678
						14	0.18	54675	29906	0	181	9819	6889000											6	0.068	45000	26892	20	104	3045	585
						15	0.358	53920	32879	0	179	19290	13534000											7	0.068	43538	26056	7	101	2946	566
						16	0.413	39286	22804	0	132	16238	11393000											8	0.057	40545	32250	10	116	2322	446
						17	0.222	58654	34783	2	208	13041	9150000											9	0.047	32667	40804	5	133	1530	294
						18	0.835	32278	22425	0	115	26959	18915000						MG5	12	9	3	0	1	0.271	29288	20056	0	95	7928	1523
CB15	1	4	2	2	0	1	0.131	46792	28615	0	186	6150	4726											2	0.219	29810	26875	0	104	6517	1252
						2	0.264	47946	23852	1	131	12667	9733											3	0.172	34879	19824	0	83	5992	1151
						3	0.254	65959	32864	5	168	16739	12862											4	0.115	31045	21362	0	79	3555	683
	2	5	4	0	1	4	0.112	40012	25464	0	158	4478	3441											5	0.505	34103	25103	0	155	17220	3308
						5	0.64	35065	23864	0	160	22452	17252											6	0.151	29724	21995	0	96	4487	862
						6	0.04	39226	29999	1	96	1583	1216											7	0.141	34519	19510	11	86	4852	932
						7	0.087	32194	18569	6	89	2807	2157											8	0.068	32462	24582	0	75	2197	422
						8	0.088	32015	23674	0	133	2833	2177											9	0.073	33714	23335	1	78	2457	472
		4.17647	2.05882	1.47059	0.588235																			10	0.172	32576	19023	0	79	5596	1075
																								11	0.057	31545	25256	0	98	1806	347
																								12	0.031	43667	14404	18	60	1364	262
																			MG6	19	14	5	0	1	0.213	47390	23000	16	97	10115	1943000
																								2	0.182	42714	26041	1	116	7782	1495000
																								3	0.406	35090	26015	0	109	14248	2737000
																								4	0.068	36308	30858	0	125	2457	472000
																								5	0.088	43294	19741	18	83	3831	736000
																								6	0.047	40000	29419	10	104	1874	360000
																								7	0.234	40867	26347	0	122	9573	1839000
																								8	0.286	28727	19037	0	73	8225	1580000
																								9	0.052	43200	26607	0	88	2249	432000
																								10	0.104	29200	22009	0	95	3040	584000
																								11	0.12	31522	20909	0	71	3774	725000
																								12	0.125	31792	33516	0	154	3972	763000
																								13	0.104	35700	26652	3	102	3717	714000
																								14	0.109	36667	19489	13	83	4008	770000
																								15	0.219	37548	23707	7	139	8209	1577000
																								16	0.073	37286	26848	0	101	2717	522000
																								17	0.057	38182	24629	3	80	2186	420000
																								18	0.161	45290	31402	0	171	7309	1404000
																								19	0.021	24750	14175	4	36	0.515	99000
																			MG7	21	15	6	0	1	0.276	41283	26694	0	142	11390	2188000
																								2	0.078	39733	26908	6	93	3103	596000
																								3	0.13	34640	22891	4	86	4508	866000
																								4	0.088	38471	21155	12	88	3404	654000
																								5	0.088	36176	13533	20	66	3201	615000
																								6	0.083	46875	34819	4	132	3904	750000
																								7	0.437	36440	23353	0	127	15934	3061000
																								8	0.057	39545	21874	5	76	2264	435000
																								9	0.354	48162	32215	6	167	17048	3275000
																								10	0.073	39500	15936	18	67	2879	553000
																								11	0.052	34800	29039	4	101	1812	348000
																								12	0.151	32586	17711	4	77	4919	945000
																								13	0.489	42777	27161	0	142	20932	4021000
																								14	0.13	40480	21852	0	76	5268	1012000
																								15	0.193	38108	19828	7	86	7340	1410000
																								16	0.234	31911	23131	0	94	7475	1436000
																								17	0.068	36692	28338	0	95	2483	477000
																								18	0.234	42378	26287	3	128	9927	1907000
																								19	0.109	37190	20074	7	75	4066	781000
																								20	0.12	33043	25220	0	110	3956	760000
																								21	0.062	34583	36518	0	135	2160	415000
																			MG8	18	13	5	0	1	0.271	63885	39714	7	162	17293	3322
																								2	0.151	59966	31068	12	137	9053	1739
																								3	0.239	61630	35443	1	195	14758	2835
																								4	0.359	76058	49098	2	198	27319	5248
																								5	0.234	48178	27400	7	117	11286	2168
																								6	0.13	60680	30626	13	130	7897	1517
																								7	0.141	52741	26346	13	103	7413	1424
																								8	0.411	48190	26714	9	130	19818	3807
																								9	0.104	42750	37651	0	138	4451	855
																								10	0.177	42971	23780	0	109	7605	1461
																								11	0.083	37750	33079	7	144	3144	604
																								12	0.062	40417	37788	14	157	2525	485
																								13	0.083	38875	32473	3	119	3238	622
																								14	0.172	43848	26421	10	118	7533	1447
																								15	0.062	43833	35838	5	134	2738	526
																								16	0.161	39645	23226	3	91	6398	1229
																								17	0.151	36379	24839	0	109	5492	1055
																								18	0.182	42514	22477	0	102	7746	1488
																			MG9	2	1	1	0	1	0.333	32641	25378	0	107	10875	2089
																								2	0.135	42154	26283	0	83	5705	1096
																			MG10	2	2	0	0	3	0.193	28838	29139	0	130	5554	1067
																								4	0.167	37219	27423	0	115	6200	1191
																			MG11	0	0	0	0	0		0	0	0	0	0	0
																			MG12	3	1	2	0	1	0.38	39918	32481	0	130	15169	2914
																								2	0.562	27019	19577	0	82	15190	2918
																								3	0.198	24474	24477	0	100	4841	930
																			MG13	9	2	3	4	1	3144	29614	19776	0	109	93113	17887
																								2	9807	30171	18798	0	105	295899	56842
																								3	0.203	39744	27207	0	125	8069	1550
																								4	0.219	38286	23017	7	126	8371	1608
																								5	0.088	49059	29016	13	106	4342	834
																								6	1114	29107	19475	0	96	32426	6229
																								7	2644	30315	19011	0	136	80167	15400
																								8	0.515	30495	23570	0	113	15716	3019
																								9	0.125	36042	36015	0	155	4503	865
																			MG14	2	0	1	1	1	7184	23802	19018	0	128	170990	32847
																								2	0.39	23733	23154	0	116	9266	1780
																			MG15	3	0	1	2	1	4685	41351	30437	0	231	193733	37216
																								2	9620	27509	19186	0	110	264634	50836
																								3	0.552	32519	25018	0	102	17944	3447

## Sheet: BAPTA
Cell bodies(CB)																			Microgrooves (MG)
ç	cells	number of vesicles per cell	number of small vesicles (<0,2)	number of medium vesicles (0,2-0,6)	Number of large vesicles (>0,6)	vesicles	Area	Mean	StdDev	Min	Max	IntDen	RawIntDen						photo	nuber of vesicles per microgroove	Number of small vesicles (<0,2)	Number of medium vesicles (0,2-0,6)	Number of large vesicles (>0,6)	vesicles	Area	Mean	StdDev	Min	Max	IntDen	RawIntDen
CB1	1	5	3	2	0	1	0.148	44982	25034	0	154	6674	5128						MG1	24	14	7	0	1	0.135	44385	24305	8	93	6007	1154
						2	0.081	48887	33323	2	190	3945	3031											2	0.276	58755	43903	0	178	16210	3114
						3	0.493	39580	21252	0	107	19522	15001000											3	0.208	40800	24697	0	90	8496	1632
						4	0.282	55475	34863	0	194	15666	12038000											4	0.078	46867	30341	14	128	3660	703
						5	0.075	41086	24408	0	118	3101	2383000											5	0.057	41727	21214	12	76	2389	459
CB2	1	5	4	1	0	1	0.178	41153	27167	0	124	7337	5638											6	0.13	41840	31190	1	134	5445	1046
						2	0.121	50753	33403	0	152	6143	4720											7	0.109	53190	31048	15	155	5815	1117
						3	0.083	38312	28665	0	139	3191	2452											8	0.146	41786	30308	0	111	6091	1170
						4	0.2	55338	36797	5	216	11091	8522											9	0.068	39769	12084	19	68	2691	517
	2	4	1	2	1	5	0.112	41023	24806	0	129	4591	3528											10	0.338	46846	27950	0	158	15851	3045
						6	0.387	60178	37653	1	215	23260	17873											11	0.297	44965	27221	4	120	13342	2563
						7	0.838	57446	36434	0	241	48145	36995											12	0.229	39909	28720	0	129	9141	1756
						8	0.521	36405	22932	0	129	18951	14562											13	0.083	40375	21808	2	86	3363	646
	3	5	3	1	1	9	0.754	46534	30285	0	204	35064	26943											14	0.297	40298	24346	2	124	11957	2297
						10	0.078	41233	22131	0	100	3220	2474											15	0.312	64250	41662	3	175	20068	3855
						11	0.303	36421	24786	0	140	11044	8486											16	0.172	53303	31580	0	139	9157	1759
						12	0.065	41080	26687	0	156	2673	2054											17	0.073	48357	33997	0	121	3524	677
						13	0.042	36312	23018	0	84	1512	1162											18	0.021	33500	23101	19	68	0.698	134
	4	3	1	1	1	14	1387	93768	60521	4	255	130084	99957											19	0.016	29000	25534	7	57	0.453	87
						15	0.462	58242	33747	0	166	26908	20676											20	0.088	43235	20284	8	80	3826	735
						16	0.154	56280	35030	1	173	8643	6641											21	0.031	37500	26403	17	90	1171	225
CB3	1	6	4	1	1	1	0.108	39928	28470	6	155	4313	3314											22	0.062	40417	21352	14	94	2525	485
						2	0.096	36324	22251	0	121	3498	2688											23	0.172	49333	26477	12	111	8475	1628
						11	0.806	41378	24477	0	137	33333	25613000											24	0.073	40000	20906	6	74	2915	560
						12	0.277	39695	23328	0	132	11003	8455000						MG2	31	28	3	0	1	0.073	32571	23217	0	73	2374	456000
						13	0.074	41123	25627	4	110	3050	2344000											2	0.177	41265	26662	2	103	7304	1403000
						14	0.095	31959	20862	0	101	3036	2333000											3	0.078	40867	17336	16	71	3191	613000
	2	14	8	5	1	3	0.56	82288	74249	0	255	46049	35384											4	0.088	33471	21360	0	72	2962	569000
						4	0.383	62112	49462	6	255	23765	18261											5	0.151	47621	34163	6	142	7189	1381000
						5	0.044	35912	19852	0	101	1589	1221											6	0.068	38462	17285	5	62	2603	500000
						6	0.025	36158	27058	0	105	0.894	687											7	0.115	34364	19367	6	71	3935	756000
						7	0.714	90215	54948	7	255	64456	49528											8	0.026	42200	16754	16	60	1098	211000
						8	0.102	31577	22237	0	104	3205	2463											9	0.167	41875	32548	9	140	6976	1340000
						9	0.122	37766	22862	0	111	4620	3550000											10	0.135	46192	27471	0	104	6252	1201000
						10	0.113	35954	19778	0	102	4071	3128000											11	0.172	42727	28032	2	122	7340	1410000
						15	0.122	44532	27931	0	127	5448	4186000											12	0.083	40938	27343	16	110	3410	655000
						16	0.349	44011	25771	3	133	15350	11795000											13	0.094	38611	22450	7	93	3618	695000
						17	0.111	37518	23339	0	98	4150	3189000											14	0.062	40250	19485	17	77	2514	483000
						18	0.314	46415	30240	0	176	14557	11186000											15	0.13	38320	25387	0	85	4987	958000
						19	0.316	37235	21322	0	135	11775	9048000											16	0.141	44111	19148	8	87	6200	1191000
						20	0.04	39452	29519	5	123	1592	1223000											17	0.073	37714	19979	11	80	2749	528000
CB4	1	4	0	3	1	1	0.721	16016	18667	0	131	11547	8873											18	0.245	42638	27899	0	114	10432	2004000
						2	0.293	17196	16595	0	78	5035	3869000											19	0.083	41125	17750	7	73	3425	658000
						3	0.522	13636	15469	0	100	7116	5468000											20	0.083	42500	24865	17	105	3540	680000
						4	0.495	11676	13777	0	67	5774	4437000											21	0.099	42211	18790	2	68	4175	802000
CB5	1	6	1	5	0	1	0.23	17339	17018	0	104	3994	3069											22	0.052	34400	16534	2	55	1791	344000
						2	0.211	17630	15211	0	76	3717	2856											23	0.307	39169	25848	1	114	12030	2311000
						3	0.278	14407	15187	0	87	4012	3083											24	0.411	48443	30006	0	124	19922	3827000
						4	0.275	18607	17931	0	99	5109	3926											25	0.146	35821	21738	2	92	5221	1003000
						5	0.169	13785	12771	0	44	2332	1792											26	0.104	37950	18153	6	80	3951	759000
						6	0.457	15667	15573	0	77	7156	5499											27	0.099	40684	21767	5	81	4024	773000
CB6	1	4	1	1	2	1	0.74	47940	29970	0	171	35500	27278											28	0.031	51500	38161	3	116	1609	309000
						2	0.618	46436	29057	0	183	28705	22057											29	0.005	40000	0	40	40	0.208	40000
						3	0.513	40772	24885	0	165	20906	16064											30	0.073	33571	23712	3	71	2447	470000
						4	0.087	31463	21223	0	96	2743	2108											31	0.042	32875	33108	1	103	1369	263000
	2	7	5	1	1	5	0.432	38193	24476	0	161	16502	12680						MG3	9	7	2	0	1	0.068	39	19723	12	67	2639	507
						6	0.157	35975	23847	0	137	5665	4353											2	0.135	47538	25727	17	137	6434	1236
						7	0.095	38863	22092	1	130	3692	2837000											3	0.083	44000	32973	0	111	3665	704
						8	0.116	34393	20619	3	101	3984	3061000											4	0.057	38455	27068	5	104	2202	423
						9	0.104	38800	22730	0	111	4040	3104000											5	0.276	54585	34763	4	144	15060	2893
						10	0.083	35156	21147	0	92	2928	2250000											6	0.047	46000	25461	8	89	2155	414
						11	0.889	52849	35553	0	201	46975	36096000											7	0.068	39077	29957	9	129	2644	508000
	3	3	3	0	0	12	0.04	33452	21126	0	81	1350	1037000											8	0.312	60433	33201	0	155	18876	3626000
						13	0.057	40636	25153	0	103	2327	1788000											9	0.021	52250	30126	19	85	1088	209000
						14	0.047	36583	22515	0	87	1714	1317000						MG4	6	6	0	0	1	0.083	42875	32205	7	107	3571	686
	4	1	1	0	0	15	0.074	30158	19920	0	83	2237	1719000											2	0.198	49237	24340	0	121	9740	1871
CB7	1	2	1	1	0	1	0.193	12679	16398	0	128	2447	3677											3	0.047	43000	23000	17	77	2015	387
						2	0.384	12246	14522	0	92	4703	7066											4	0.078	55400	25475	24	102	4326	831
CB8	1	7	4	3	0	1	0.479	44524	27261	0	142	21323	16385											5	0.068	37077	22823	9	75	2509	482000
						2	0.312	42829	27859	0	150	13377	10279											6	0.073	41000	31177	4	100	2988	574000
						3	0.354	34165	21592	0	113	12094	9293						MG5	3	2	1	0	1	0.229	47705	26350	1	96	10927	2099
						4	0.363	35280	24356	0	146	12810	9843											2	0.135	29654	25431	0	106	4014	771
						5	0.167	38219	22064	4	107	6366	4892											3	0.073	46857	34187	5	122	3415	656
						6	0.087	29015	20442	0	103	2530	1944						MG6	9	9	0	0	1	0.177	45235	26600	0	123	8006	1538
						7	0.057	26841	19978	0	73	1537	1181											2	0.083	39938	20968	1	74	3326	639
CB9	1	9	0	8	1	1	0.379	24976	20248	0	117	9459	7268											3	0.083	45250	24727	15	89	3769	724
						2	0.242	18306	18520	0	92	4431	3405000											4	0.057	39000	11781	8	51	2233	429
						3	0.344	16807	18115	0	114	5774	4437000											5	0.057	42909	26820	14	116	2457	472
						4	0.435	13826	15183	0	90	6010	4618000											6	0.12	41522	29446	7	135	4971	955
						5	0.472	12876	14814	0	85	6083	4674000											7	0.083	45500	36033	0	129	3790	728
						6	0.925	8897	12948	0	96	8233	6326000											8	0.156	46833	26039	1	115	7314	1405
						7	0.439	9101	12742	0	73	3991	3067000											9	0.115	41955	29511	0	119	4805	923
						8	0.213	10963	15909	0	74	2340	1798000						MG7	5	4	1	0	1	0.198	46947	26796	11	139	9287	1784
						9	0.415	15583	15562	0	74	6469	4971000											2	0.234	37089	18376	7	89	8688	1669
CB10	1	8	8	0	0	1	0.191	46102	28938	4	155	8820	6777											3	0.088	35412	29927	0	131	3134	602
						2	0.16	33398	18159	0	89	5346	4108											4	0.052	49100	21522	13	83	2556	491
						3	0.105	36111	18653	0	81	3807	2925000											5	0.068	39615	29497	0	124	2681	515
						4	0.025	36895	23575	9	88	0.912	701000						MG8	26	18	7	0	1	0.203	39179	22212	6	108	7954	1528
						5	0.033	34080	18646	5	67	1109	852000											2	0.229	35182	17294	0	77	8058	1548
						6	0.066	29216	20006	0	91	1939	1490000											3	0.213	47000	26329	10	109	10031	1927
						7	0.078	35467	18942	2	94	2769	2128000											4	0.12	35783	21267	4	78	4284	823
						8	0.055	38286	24294	0	125	2093	1608000											5	0.182	40971	22790	4	97	7465	1434000
CB11	1	15	8	5	2	1	0.226	210000	45414	79	255	47553	36540											6	0.083	45625	21335	14	94	3800	730000
						2	0.129	255000	0	255	255	32854	25245											7	0.224	40488	25948	5	125	9063	1741000
						3	0.344	158527	56943	43	255	54465	41851											8	0.219	42738	18862	9	81	9344	1795000
						4	0.454	150332	79496	6	255	68279	52466											9	0.182	39943	20361	6	79	7277	1398000
						5	0.065	213120	51669	72	255	13868	10656											10	0.141	41296	26617	0	116	5804	1115000
						6	0.044	240912	29751	144	255	10660	8191											11	0.245	46894	31831	0	137	11473	2204000
						7	0.142	123083	45762	39	255	17460	13416											12	0.245	47128	26240	0	122	11530	2215000
						8	0.073	255000	0	255	255	18584	14280											13	0.141	40222	26909	0	113	5653	1086000
						9	0.292	165500	50812	36	255	48246	37072											14	0.031	48500	40776	9	108	1515	291000
						10	0.556	17740	21278	0	118	9858	7575											15	0.099	36474	16098	5	67	3608	693000
						11	0.167	33820	22368	0	100	5634	4329											16	0.094	38944	30418	7	134	3649	701000
						12	2457	25053	23832	0	184	61558	47301											17	0.193	42757	20714	9	85	8235	1582000
						13	0.03	69522	36140	4	145	2081	1599											18	0.073	46786	27923	0	92	3410	655000
						14	0.799	13539	18748	0	89	10819	8313											19	0.057	41182	17204	26	78	2358	453000
						15	0.043	164636	54978	37	255	7071	5433											20	0.078	40000	22171	3	81	3123	600000
CB12	1	3	2	0	1	1	0.742	58625	37681	0	255	43488	33416											21	0.047	43778	29991	18	120	2051	394000
						2	0.126	39876	21966	1	105	5034	3868											22	0.047	37333	20964	24	92	1749	336000
						3	0.064	33857	21931	3	95	2159	1659000											23	0.062	36417	15559	11	58	2275	437000
	2	7	2	4	1	4	1442	77041	53024	0	255	111089	85361000											24	0.016	34000	18193	23	55	0.531	102000
						5	0.315	55802	34282	0	210	17574	13504000											25	0.052	31800	32832	0	113	1655	318000
						6	0.238	35672	21956	0	113	8496	6528000											26	0.146	36893	20302	0	85	5377	1033000
						7	0.107	38841	22539	6	95	4145	3185000						MG9	14	11	3	0	1	0.167	40531	23020	2	86	6752	1297
						8	0.26	34900	19880	1	104	9084	6980000											2	0.151	40103	18808	1	73	6054	1163
						9	0.203	35205	22606	0	166	7147	5492000											3	0.318	45492	29298	0	109	14446	2775
						10	0.105	37852	25420	1	108	3990	3066000											4	0.187	38139	25642	0	122	7147	1373
CB13	1	7	5	2	0	1	0.345	36808	23001	0	136	12694	9754											5	0.099	41789	17428	18	86	4133	794
						2	0.096	33635	20329	0	101	3239	2489											6	0.068	33154	19416	0	71	2244	431
						3	0.116	35921	19402	0	101	4161	3197000											7	0.573	38482	20878	0	120	22035	4233
						4	0.355	39711	22908	0	168	14108	10841000											8	0.135	42885	22465	0	107	5804	1115
						5	0.07	40407	17165	9	96	2840	2182000											9	0.099	37842	20359	2	75	3743	719
						6	0.047	41806	30279	0	142	1959	1505000											10	0.167	50781	32524	7	129	8459	1625
						7	0.055	41476	25270	8	125	2267	1742000											11	0.213	39293	23632	5	111	8386	1611000
	2	9	3	6	0	8	0.245	65915	33042	12	175	16127	12392000											12	0.088	37647	21242	1	88	3332	640000
						9	0.206	58278	25189	8	134	11983	9208000											13	0.151	34724	27668	0	109	5242	1007000
						10	0.273	39419	23997	7	144	10773	8278000											14	0.151	30897	26769	2	103	4664	896000
						11	0.263	32916	20525	0	124	8653	6649000						MG10	21	16	5	0	1	0.239	48565	28557	0	138	11629	2234000
						12	0.25	35073	17238	6	85	8764	6734000											2	0.307	52085	31913	0	148	15997	3073000
						13	0.137	36686	21571	1	135	5013	3852000											3	0.083	36500	20344	7	94	3040	584000
						14	0.337	36556	19502	0	103	12322	9468000											4	0.213	34902	19164	4	89	7449	1431000
						15	0.068	43404	31016	2	160	2937	2257000											5	0.265	44471	27919	0	161	11806	2268000
						16	0.077	41475	22551	4	99	3185	2447000											6	0.062	40917	30941	5	117	2556	491000
	3	3	0	3	0	17	0.216	37602	25575	0	138	8123	6242000											7	0.042	51250	14170	34	71	2134	410000
						18	0.579	37811	24762	0	157	21897	16826000											8	0.021	44000	24725	30	81	0.916	176000
						19	0.325	33432	21085	0	110	10877	8358000											9	0.208	49350	26097	6	104	10276	1974000
	4	2	1	1	0	20	0.345	39362	25360	0	167	13575	10431000											10	0.052	42200	28786	1	78	2197	422000
						21	0.109	42821	24185	4	103	4681	3597000											11	0.047	47111	34240	15	130	2207	424000
CB14	1	5	4	1	0	1	0.204	43968	26541	5	133	8984	6903											12	0.12	39609	15675	15	63	4742	911000
						2	0.141	35657	20970	0	102	5012	3851000											13	0.078	44267	25575	8	89	3457	664000
						3	0.091	43429	25839	4	151	3956	3040000											14	0.109	47286	21401	24	96	5169	993000
						4	0.052	32225	17944	0	75	1678	1289000											15	0.042	45500	18876	16	79	1895	364000
						5	0.029	35409	30547	2	141	1014	779000											16	0.073	45286	23815	9	98	3300	634000
	2	2	2	0	0	6	0.081	32984	17083	2	86	2661	2045000											17	0.135	40269	26395	0	118	5450	1047000
						7	0.135	29375	19389	0	80	3976	3055000											18	0.088	37471	22705	10	102	3316	637000
	3	1	0	1	0	8	0.241	49595	33383	2	192	11940	9175000											19	0.078	38800	24846	10	111	3030	582000
	4	5	4	1	0	9	0.319	40543	26529	0	141	12927	9933000											20	0.057	38545	26707	0	94	2207	424000
						10	0.042	35906	23539	0	104	1495	1149000											21	0.083	40562	31956	2	122	3378	649000
						11	0.133	39265	19973	6	105	5212	4005000						MG11	4	4	0	0	1	0.062	41583	15383	23	72	2598	499
						12	0.069	33453	20353	2	105	2307	1773000											2	0.047	40889	37737	0	106	1916	368
						13	0.038	43586	27042	5	106	1645	1264000											3	0.141	41333	22871	5	83	5809	1116
	5	4	2	2	0	14	0.247	52384	31294	4	145	12953	9953000											4	0.026	45800	45008	9	123	1192	229
						15	0.297	37088	24479	0	120	11005	8456000						MG12	14	12	2	0	1	0.255	36612	22965	0	112	9339	1794000
						16	0.134	31476	21511	0	107	4219	3242000											2	0.187	35944	28116	0	146	6736	1294000
						17	0.099	32987	23835	0	109	3263	2507000											3	0.062	37417	30803	0	95	2337	449000
CB15	1	3	2	1	0	1	0.258	38240	23523	0	116	9872	9713000											4	0.078	28800	25518	2	99	2249	432000
						2	0.118	29983	20960	2	95	3535	3478000											5	0.146	36857	31809	0	112	5372	1032000
						3	0.132	37100	28101	0	123	4902	4823000											6	0.146	36536	29357	3	123	5325	1023000
	2	3	2	1	0	4	0.382	57447	36301	0	201	21953	21600000											7	0.109	34571	19203	7	75	3779	726000
						5	0.184	30453	21079	0	106	5602	5512000											8	0.12	32000	17407	0	67	3831	736000
						6	0.082	39333	19989	2	81	3238	3186000											9	0.088	28588	20366	2	75	2530	486000
	3	8	5	3	0	7	0.241	45540	27033	0	173	10969	10793000											10	0.193	31865	18890	0	78	6137	1179000
						8	0.024	32458	23020	9	99	0.792	779000											11	0.213	24024	14757	0	65	5128	985000
						9	0.016	31188	25238	0	96	0.507	499000											12	0.094	28611	21332	0	66	2681	515000
						10	0.253	37719	24998	0	150	9546	9392000											13	0.161	34323	29876	0	121	5539	1064000
						11	0.2	33223	22644	0	118	6652	6545000											14	0.12	32696	21749	0	76	3915	752000
						12	0.061	31333	17426	0	81	1911	1880000						MG13	4	4	0	0	1	0.141	38037	22981	0	88	5346	1027
						13	0.025	34840	20068	0	78	0.885	871000											2	0.078	37000	30806	0	106	2889	555
						14	0.087	30372	20804	0	101	2655	2612000											3	0.083	34625	31262	0	132	2884	554
		5.3125	2.8125	2.0625	0.4375																			4	0.042	39125	14643	14	54	1629	313
																			MG14	8	7	1	0	1	0.052	54100	34758	15	111	2816	541
																								2	0.068	38769	31287	12	135	2624	504000
																								3	0.083	36500	28773	0	105	3040	584000
																								4	0.083	42125	23528	8	92	3509	674000
																								5	0.229	47614	24246	5	105	10906	2095000
																								6	0.073	44000	24742	12	106	3207	616000
																								7	0.141	40556	25484	0	124	5700	1095000
																								8	0.146	48393	27383	9	107	7054	1355000
																			MG15	15	14	1	0	1	0.094	43056	28329	9	116	4034	775
																								2	0.208	44300	20774	14	113	9224	1772
																								3	0.177	40735	19519	1	83	7210	1385
																								4	0.062	47000	39561	0	138	2936	564
																								5	0.047	43222	34917	13	124	2025	389
																								6	0.13	43160	29768	4	130	5617	1079
																								7	0.036	46429	34549	5	89	1692	325
																								8	0.068	44231	21366	16	83	2993	575
																								9	0.057	49091	16873	30	86	2811	540
																								10	0.156	39067	20596	8	88	6101	1172
																								11	0.057	41182	24165	6	96	2358	453
																								12	0.073	33929	17778	0	70	2473	475
																								13	0.062	33583	19482	6	73	2098	403
																								14	0.047	39667	28368	5	106	1858	357
																								15	0.083	30500	27917	0	112	2540	488
																				12.8667

## Sheet: BDNF N2
Cell bodies (CB)																			Microgrooves (MG)
photo	cells	number of vesicles per cell	number of small vesicles (<0,2)	number of medium vesicles (0,2-0,6)	Number of large vesicles (>0,6)	vesicles	Area	Mean	StdDev	Min	Max	IntDen	RawIntDen						photo	nuber of vesicles per microgroove	Number of small vesicles (<0,2)	Number of medium vesicles (0,2-0,6)	Number of large vesicles (>0,6)	vesicles	Area	Mean	StdDev	Min	Max	IntDen	RawIntDen
CB1	1	16	13	3	0	1	0.268	57524	46921	0	255	15422	11850						COVER2 MG1	17	8	6	2	1	0.307	49678	36518	0	141	15258	2931
						2	0.075	39362	28170	0	139	2971	2283											2	0.062	31833	25128	0	72	1989	382
						3	0.232	34393	19232	0	113	7967	6122											3	0.208	35750	27481	0	111	7444	1430
						4	0.224	37448	22473	0	153	8382	6441											4	0.099	34368	40901	0	187	3399	653000
						5	0.135	59673	37982	3	185	8076	6206											5	0.062	32167	23866	0	75	2009	386000
						6	0.109	41464	22577	6	124	4533	3483											6	0.161	36452	32082	0	132	5882	1130000
						7	0.099	37039	26827	5	149	3663	2815											7	0.250	51917	44671	0	211	12972	2492000
						8	0.077	43983	30134	10	168	3377	2595											8	0.239	35109	28310	0	118	8407	1615000
						9	0.047	38472	24968	5	106	1802	1385											9	0.182	42286	35542	0	126	7704	1480000
						10	0.072	37891	20861	0	110	2712	2084											10	0.125	28417	20489	0	82	3550	682000
						11	0.065	41520	24050	1	123	2702	2076											11	0.099	28368	28424	1	121	2806	539000
						12	0.059	36422	26551	4	115	2133	1639											12	0.099	30211	22270	0	69	2988	574000
						13	0.052	32100	20564	4	90	1671	1284											13	0.062	28833	22727	0	67	1801	346000
						14	0.040	35806	24204	0	98	1445	1110											14	0.901	11370	16015	0	82	10239	1967000
						15	0.082	35937	24418	0	110	2946	2264											15	0.776	14295	17954	0	115	11088	2130000
						16	0.064	40551	27988	0	98	2586	1987000											16	0.250	13417	17242	0	69	3352	644000
	2	3	3	0	0	17	0.064	40857	24798	0	100	2605	2002000											17	0.427	12378	15458	0	68	5284	1015000
						18	0.083	32094	24291	0	137	2673	2054000						COVER1 MG1	10	0	7	3	1	0.484	20301	29900	0	167	9828	1888
						19	0.057	33841	21338	0	80	1938	1489000											2	0.630	14231	14889	0	61	8964	1722
COVER 2 CB1	1	25	9	11	5	1	0.423	69935	56584	0	255	29580	22729000											3	0.401	20364	29349	0	146	8162	1568
						2	0.760	69207	46439	1	255	52599	40417000											4	0.541	16346	22346	0	145	8850	1700
						3	0.640	66431	55252	3	255	42535	32684000											5	0.838	14584	14596	0	62	12223	2348
						4	0.178	46394	28278	1	151	8272	6356000											6	0.588	13204	18528	0	91	7767	1492
						5	0.400	65375	45745	1	255	26119	20070000											7	0.666	12523	16483	0	120	8345	1603
						6	0.592	50270	30391	3	188	29767	22873000											8	0.364	25586	30922	0	147	9323	1791
						7	0.243	44262	30049	0	165	10772	8277000											9	0.552	11868	16084	0	74	6549	1258
						8	0.311	49335	30866	0	177	15345	11791000											10	0.250	14583	16123	0	67	3644	700
						9	0.312	77242	44953	0	255	24125	18538000						COVER1 MG2	2	0	0	2	1	0.807	24361	34705	0	249	19656	3776000
						10	0.604	62032	37982	0	224	37458	28783000											2	0.895	5471	12176	0	72	4899	941000
						11	0.077	40051	26227	0	108	3075	2363000						COVER1 MG3	4	0	4	0	1	0.593	39412	42392	0	226	23389	4493
						12	0.087	47075	25289	1	105	4105	3154000											2	0.359	34290	33637	0	142	12317	2366
						13	0.133	51667	29647	6	175	6858	5270000											3	0.432	14096	16333	0	68	6091	1170
						14	0.070	43056	29780	6	126	3026	2325000											4	0.515	14495	27994	0	211	7470	1435
						15	0.172	43402	25698	0	124	7456	5729000						COVER1 MG4	5	3	0	2	1	1713	7906	5220	0	23	13540	2601
						16	0.716	51102	27032	5	162	36577	28106000											2	0.604	9000	6312	0	27	5435	1044
						17	0.189	45979	30262	0	158	8676	6667000											3	0.963	5773	4711	0	21	5560	1068
						18	0.462	53904	29512	6	224	24904	19136000											4	1171	4778	4044	0	18	5596	1075
						19	0.142	60147	35130	5	194	8532	6556000											5	3727	4686	3752	0	23	17465	3355
						20	0.609	44455	26898	0	159	27076	20805000						COVER2 MG2	7	3	1	3	1	1130	40147	54497	0	255	45352	8712
						21	0.271	47538	29865	0	169	12868	9888000											2	0.739	42085	49205	0	189	31109	5976
						22	0.467	43624	24916	0	173	20381	15661000											3	0.411	13468	16258	0	77	5539	1064
						23	0.219	39054	27066	0	129	8538	6561000											4	0.734	7752	12884	0	65	5690	1093
						24	0.553	38936	21842	0	129	21536	16548000											5	0.713	11526	13147	0	65	8220	1579
						25	0.148	52298	28201	6	166	7759	5962000											6	1765	7227	11682	0	67	12754	2450
COVER 2 CB2	1	16	7	7	2	1	0.543	42089	31102	0	213	22841	17551000											7	1171	6311	10721	0	55	7392	1420
						2	0.781	38248	21781	0	149	29866	22949000						COVER2 MG3	7	4	0	3	1	1171	57782	73155	0	255	67679	13001
						3	2039	46181	27269	0	187	94176	72365000											2	0.791	24842	36870	0	183	19656	3776
						4	0.996	41129	24360	0	139	40947	31464000											3	2244	9436	13314	0	89	21171	4067
						5	0.522	38329	23509	0	118	20003	15370000											4	0.682	9046	16511	0	127	6169	1185
						6	0.440	33686	22121	0	139	14818	11386000											5	1026	6371	10580	0	65	6533	1255
						7	0.396	33832	20462	0	106	13385	10285000											6	3175	4080	8920	0	56	12957	2489
						8	0.082	44556	32252	0	130	3653	2807000											7	0.958	7495	11698	0	60	7179	1379
						9	0.491	50846	30142	0	172	24947	19169000						MG8	22	8	13	1	1	0.286	49327	27514	0	128	14123	2713
						10	0.247	34174	22064	0	109	8450	6493000											2	0.307	54153	36249	4	199	16632	3195
						11	0.099	36053	22581	0	97	3566	2740000											3	0.281	58037	39051	0	175	16314	3134
						12	0.086	37803	27056	0	154	3247	2495000											4	0.245	71489	44568	12	184	17491	3360000
						13	0.350	57149	38754	0	238	20006	15373000											5	0.193	57892	38024	2	175	11150	2142000
						14	0.077	37169	29092	0	152	2854	2193000											6	0.161	55226	42408	0	160	8912	1712000
						15	0.064	41224	26522	0	105	2629	2020000											7	0.286	78345	60563	0	255	22431	4309000
						16	0.090	32290	20117	0	96	2900	2228000											8	0.250	55771	39748	0	153	13935	2677000
COVER2 CB3	1	26	9	11	6	1	0.770	81294	56431	1	255	62631	48126											9	0.151	61069	28894	3	123	9219	1771000
						2	0.630	79093	50696	2	255	49819	38281											10	0.765	93088	61886	3	255	71234	13684000
						3	0.850	86228	53005	1	255	73278	56307											11	0.213	44415	23187	10	110	9479	1821000
						4	0.091	47214	33074	8	172	4301	3305											12	0.265	77471	59342	2	255	20567	3951000
						5	0.278	73799	45008	5	229	20553	15793											13	0.323	96323	65536	10	255	31088	5972000
						6	0.800	77478	49787	6	255	62010	47649											14	0.422	98333	65086	2	255	41463	7965000
						7	0.409	45952	27777	0	173	18778	14429000											15	0.463	64730	46529	0	249	29990	5761000
						8	0.051	52436	32828	0	131	2661	2045000											16	0.281	69444	40675	9	185	19521	3750000
						9	0.129	43525	27033	0	135	5608	4309000											17	0.104	51500	36592	10	146	5362	1030000
						10	0.265	45358	32521	0	167	12042	9253000											18	0.062	54083	22905	14	89	3378	649000
						11	0.146	37054	25019	0	133	5401	4150000											19	0.068	42923	32664	6	135	2905	558000
						12	0.193	45439	26597	0	136	8752	6725000											20	0.088	48294	41909	0	160	4274	821000
						13	0.092	45859	28846	2	155	4237	3256000											21	0.208	48100	19661	11	102	10016	1924000
						14	0.687	38339	21874	0	126	26344	20243000											22	0.109	52857	33874	0	109	5778	1110000
						15	0.338	49473	25684	2	140	16740	12863000						MG9	20	12	8	0	1	0.239	57804	24519	22	116	13842	2659
						16	0.608	42411	27007	0	157	25776	19806000											2	0.203	54385	24479	15	108	11041	2121
						17	0.292	50259	34089	0	197	14651	11258000											3	0.286	68218	20620	38	113	19532	3752
						18	0.416	46194	26741	0	147	19237	14782000											4	0.593	77588	47785	23	222	46044	8845
						19	0.197	51172	31413	0	170	10056	7727000											5	0.364	59500	23111	23	121	21681	4165
						20	0.215	38285	23243	0	110	8221	6317000											6	0.442	64529	33066	12	130	28553	5485
						21	0.278	44472	27754	0	143	12385	9517000											7	0.239	68826	31159	23	137	16481	3166
						22	0.575	45575	26673	0	141	26215	20144000											8	0.318	59393	21433	15	99	18860	3623
						23	0.334	63829	42667	0	210	21348	16404000											9	0.146	47750	13602	28	76	6960	1337
						24	0.103	39544	24899	0	113	4066	3124000											10	0.130	52200	15832	29	83	6793	1305
						25	0.081	48468	27971	0	144	3911	3005000											11	0.161	41742	18188	15	76	6736	1294
						26	0.225	42861	27017	0	128	9650	7415000											12	0.088	48059	12582	30	68	4253	817
COVER2 CB4	1	24	14	7	3	1	1351	62920	34981	0	237	84996	65311000											13	0.120	43043	9842	29	64	5154	990
						2	0.324	53169	31435	0	203	17229	13239000											14	0.047	47444	7020	37	60	2223	427
						3	0.973	67507	44033	3	255	65714	50495000											15	0.094	54389	15077	34	84	5096	979
						4	0.798	44429	27867	0	185	35444	27235000											16	0.125	50667	10881	33	71	6330	1216
						5	0.895	78814	54846	0	255	70567	54224000											17	0.156	39367	9536	22	54	6148	1181
						6	0.247	40926	25730	0	156	10120	7776000											18	0.151	36966	8322	23	52	5580	1072
						7	0.324	40269	21221	0	114	13049	10027000											19	0.088	39471	9382	25	52	3493	671
						8	0.168	43178	27416	0	127	7249	5570000											20	0.068	46615	6727	37	55	3155	606
						9	0.247	45126	25104	0	144	11158	8574000						MG10	11	8	3	0	1	0.161	54387	31187	15	143	8777	1686
						10	0.055	42071	25413	4	103	2300	1767000											2	0.396	74816	46254	12	236	29599	5686
						11	0.060	40065	20538	7	86	2398	1843000											3	0.588	63912	43371	7	255	37595	7222
						12	0.128	38469	23993	0	117	4906	3770000											4	0.125	48208	26572	6	100	6023	1157
						13	0.118	38527	23951	0	121	4563	3506000											5	0.172	50273	24944	9	100	8636	1659
						14	0.125	50344	33251	0	156	6290	4833000											6	0.182	45514	22922	8	88	8293	1593
						15	0.229	40886	25645	0	147	9365	7196000											7	0.234	47556	23271	9	99	11140	2140
						16	0.103	46747	33538	2	148	4806	3693000											8	0.193	45838	21964	8	93	8829	1696
						17	0.226	68287	47771	0	248	15463	11882000											9	0.146	43464	23344	12	95	6335	1217
						18	0.241	63059	36838	0	199	15182	11666000											10	0.057	35364	27383	0	85	2025	389000
						19	0.055	55357	34125	9	184	3026	2325000											11	0.104	44150	20093	2	92	4597	883000
						20	0.038	44448	23427	11	112	1678	1289000						MG11	11	5	5	1	1	0.229	53295	31259	15	152	12207	2345
						21	0.108	47072	27881	6	145	5085	3907000											2	0.541	72798	47769	5	230	39412	7571
						22	0.092	64113	27008	19	133	5924	4552000											3	0.640	63561	39369	0	208	40698	7818
						23	0.126	66969	31979	13	187	8454	6496000											4	0.115	55955	25477	10	102	6408	1231
						24	0.104	66800	33786	18	198	6955	5344000											5	0.219	51310	36231	0	138	11218	2155
COVER2 CB5	1	15	13	2	0	1	0.255	46199	29605	0	163	11784	9055											6	0.151	51379	31782	15	180	7756	1490
						2	0.081	37758	21919	0	124	3047	2341											7	0.088	50059	26209	16	103	4430	851
						3	1482	40979	21282	0	136	60743	46675											8	0.229	46432	30260	7	141	10635	2043
						4	0.381	55208	29956	3	213	21051	16176											9	0.234	45778	23957	0	96	10724	2060
						5	0.143	53991	30627	6	168	7729	5939											10	0.078	43867	33666	14	134	3425	658
						6	0.070	38889	23129	0	109	2733	2100											11	0.083	47250	41089	3	144	3935	756
						7	0.052	42100	26312	4	111	2192	1684						MG12	19	10	8	1	1	0.333	54391	42274	0	174	18121	3481
						8	0.022	45471	21021	0	77	1006	773											2	0.416	59425	40978	6	210	24748	4754
						9	0.113	32609	18481	0	87	3692	2837											3	0.203	48513	29027	1	152	9849	1892
						10	0.025	39789	24865	0	98	0.984	756											4	0.141	49407	29643	0	114	6944	1334
						11	0.092	38507	25356	1	106	3558	2734											5	0.338	93738	68443	0	255	31718	6093
						12	0.082	40079	26408	0	108	3286	2525											6	0.167	61094	50548	0	168	10177	1955
						13	0.129	39505	21815	2	137	5090	3911											7	0.708	126096	87515	3	255	89272	17149
						14	0.160	39260	21329	5	116	6284	4829											8	0.380	69384	43156	11	185	26367	5065
						15	0.172	41917	23394	0	128	7201	5533											9	0.109	56667	47656	2	142	6195	1190
	2	2	24	4	0	1	0.146	44554	30120	2	153	6494	4990000											10	0.177	45853	26627	10	125	8116	1559
						2	0.135	46673	26867	0	123	6317	4854000											11	0.260	51520	32844	0	124	13410	2576
						3	0.440	36109	23317	0	128	15884	12205000											12	0.198	70263	43783	6	205	13899	2670000
						4	0.340	40184	24888	0	149	13649	10488000											13	0.250	64542	34379	10	157	16127	3098000
						5	0.164	41548	25786	0	148	6813	5235000											14	0.396	58237	36966	0	187	23040	4426000
						6	0.142	47697	30303	0	152	6766	5199000											15	0.094	36833	23380	0	81	3451	663000
						7	0.122	39670	22097	0	102	4853	3729000											16	0.083	53250	27111	10	108	4435	852000
						8	0.094	45069	26311	9	140	4223	3245000											17	0.078	47933	26391	10	92	3743	719000
						9	0.128	37622	20664	0	97	4798	3687000											18	0.099	43789	29519	7	133	4331	832000
						10	0.178	40949	23795	0	118	7301	5610000											19	0.078	47733	22031	14	86	3727	716000
						11	0.074	55877	36458	2	170	4145	3185000						MG13	16	10	6	0	1	0.109	55571	41714	3	166	6075	1167
						12	0.109	54119	32630	8	155	5916	4546000											2	0.109	42571	31658	0	108	4654	894
						13	0.030	53478	36940	11	147	1601	1230000											3	0.167	50656	37839	0	133	8438	1621
						14	0.072	52400	33319	0	151	3751	2882000											4	0.161	76258	49959	13	242	12306	2364
						15	0.025	49684	23589	16	89	1229	944000											5	0.297	68877	51976	0	204	20437	3926
						16	0.269	59155	40888	0	230	15936	12245000											6	0.484	92430	74027	0	255	44748	8596
						17	0.272	57469	32198	4	187	15631	12011000											7	0.406	57423	33758	0	154	23316	4479
						18	0.157	38711	25843	0	151	6096	4684000											8	0.411	65899	36662	0	157	27101	5206
						19	0.096	53284	36829	0	162	5131	3943000											9	0.213	78951	56033	7	239	16851	3237
						20	0.138	38302	23314	0	119	5284	4060000											10	0.172	48576	25899	9	115	8345	1603
						21	0.061	43638	22744	5	85	2669	2051000											11	0.239	72435	50475	13	233	17345	3332
						22	0.135	40721	35403	0	217	5511	4235000											12	0.078	52267	34813	6	126	4081	784
						23	0.056	38721	24483	0	108	2167	1665000											13	0.177	52941	33542	0	125	9370	1800
						24	0.036	36214	26631	4	120	1320	1014000											14	0.109	47333	29333	4	131	5174	994
						25	0.109	41238	23635	0	104	4508	3464000											15	0.068	41846	16866	8	68	2832	544
						26	0.077	45458	34819	0	164	3490	2682000											16	0.052	48800	29150	13	101	2540	488
						27	0.053	36976	24707	1	95	1973	1516000						MG14	30	20	10	0	1	0.292	57089	39471	1	166	16642	3197
						28	0.115	52455	34792	3	174	6007	4616000											2	0.161	43903	27544	0	103	7085	1361
COVER2 CB6	1	25	19	4	2	1	0.556	62995	43916	0	255	35006	26899											3	0.349	55269	35430	0	176	19276	3703
						2	0.170	48168	32436	0	142	8212	6310											4	0.130	52520	31069	8	123	6835	1313
						3	0.172	38515	25216	0	120	6616	5084											5	0.115	49773	35579	4	126	5700	1095
						4	0.238	37377	24186	0	109	8902	6840000											6	0.057	39636	24925	10	99	2270	436000
						5	0.122	46287	31004	0	138	5662	4351000											7	0.349	42567	26322	0	99	14846	2852000
						6	0.100	63156	44628	0	216	6329	4863000											8	0.047	56667	47085	5	171	2655	510000
						7	0.135	47817	29963	0	160	6472	4973000											9	0.099	43368	27230	0	103	4289	824000
						8	0.102	63833	40358	6	175	6480	4979000											10	0.130	49800	35519	13	138	6481	1245000
						9	1166	62209	36862	0	236	72539	55739000											11	0.177	48765	36942	5	166	8631	1658000
						10	1062	53507	29587	0	164	56822	43662000											12	0.250	48875	34222	4	164	12212	2346000
						11	0.999	48910	25344	3	215	48885	37563000											13	0.167	50250	27976	4	136	8371	1608000
						12	0.306	49600	31114	0	217	15169	11656000											14	0.505	50062	31097	0	141	25279	4856000
						13	0.783	74728	43493	1	255	58545	44986000											15	0.161	53710	33589	0	154	8667	1665000
						14	0.155	45882	25488	4	130	7106	5460000											16	0.182	46286	34807	3	147	8433	1620000
						15	0.120	38033	26353	0	133	4554	3499000											17	0.198	46447	31643	0	149	9188	1765000
						16	0.177	43250	28960	0	184	7655	5882000											18	0.286	48236	31803	0	144	13811	2653000
						17	0.086	43258	24658	5	114	3716	2855000											19	0.130	55920	47019	0	156	7277	1398000
						18	0.036	48714	30504	0	112	1775	1364000											20	0.104	50100	28680	17	111	5216	1002000
						19	0.318	44746	29346	0	151	14209	10918000											21	0.083	39438	29187	5	106	3285	631000
						20	0.059	38644	19303	1	92	2263	1739000											22	0.115	38955	28980	0	114	4461	857000
						21	0.091	42814	24107	6	112	3900	2997000											23	0.349	91761	78757	2	255	32004	6148000
						22	0.079	52279	36159	0	158	4150	3189000											24	0.135	47923	26857	0	120	6486	1246000
						23	0.060	42130	22989	0	97	2522	1938000											25	0.141	54778	34771	0	133	7699	1479000
						24	0.018	52429	30495	9	127	0.955	734000											26	0.104	37900	34224	0	102	3946	758000
						25	0.090	38971	24058	0	123	3499	2689000											27	0.229	42205	27114	1	130	9667	1857000
COVER2 CB7	1	18	11	7	0	1	0.353	41649	22595	0	144	14689	11287											28	0.203	51590	31128	6	114	10474	2012000
						2	0.243	45262	31271	0	174	11015	8464											29	0.349	72239	54595	0	236	25195	4840000
						3	0.111	44635	29972	0	130	4938	3794											30	0.130	45200	32762	0	125	5882	1130000
						4	0.065	44120	29441	1	122	2871	2206						MG15	19	11	8	0	1	0.234	85911	68271	3	255	20125	3866
						5	0.252	42015	23622	1	130	10608	8151											2	0.344	63576	43496	0	196	21843	4196
						6	0.471	42287	21960	1	112	19922	15308											3	0.203	75923	44210	23	178	15414	2961
						7	0.288	40995	23665	0	145	11791	9060											4	0.203	55949	36139	4	179	11359	2182
						8	0.074	40035	23382	0	116	2970	2282											5	0.062	47250	38384	10	141	2952	567
						9	0.036	37321	25366	0	98	1360	1045											6	0.198	46079	36512	5	156	9115	1751
						10	0.255	41189	23538	1	136	10506	8073											7	0.239	62391	47318	3	226	14940	2870
						11	0.079	39885	25085	4	129	3166	2433											8	0.489	58096	33344	2	142	28428	5461
						12	0.150	42939	25213	5	142	6426	4938											9	0.109	54714	28306	13	108	5981	1149
						13	0.060	38804	20493	2	95	2323	1785000											10	1239	98311	63725	0	255	121802	23398
						14	0.376	37367	22668	0	128	14054	10799000											11	0.479	47989	30713	0	149	22983	4415
						15	0.064	46184	28592	0	153	2945	2263000											12	0.203	61333	32323	8	143	12452	2392
						16	0.133	37088	23747	0	161	4923	3783000											13	0.156	41333	29115	5	124	6455	1240
						17	0.085	36969	26015	0	125	3127	2403000											14	0.177	44529	30551	2	133	7881	1514
						18	0.078	38433	24601	2	131	3001	2306000											15	0.083	44625	22949	13	82	3717	714
	2	18	13	5	0	1	0.354	35809	22043	0	154	12676	9740											16	0.120	44913	33140	7	125	5377	1033
						2	0.044	41676	26846	8	110	1844	1417											17	0.177	41794	22307	4	97	7397	1421
						3	0.044	43353	21249	6	105	1918	1474											18	0.078	46533	32280	14	123	3634	698
						4	0.461	40150	25042	0	150	18497	14213000											19	0.042	45000	37762	7	111	1874	360
						5	0.047	44806	28711	0	134	2099	1613000
						6	0.409	41048	21619	0	158	16774	12889000
						7	0.129	40919	28279	0	135	5272	4051000
						8	0.057	38477	23159	3	99	2203	1693000
						9	0.111	38341	24538	0	127	4241	3259000
						10	0.263	35198	20261	0	107	9253	7110000
						11	0.236	35564	23420	0	120	8377	6437000
						12	0.086	41076	27709	0	116	3528	2711000
						13	0.130	43490	25640	0	111	5660	4349000
						14	0.104	36888	23119	0	99	3840	2951000
						15	0.079	37672	25824	0	119	2991	2298000
						16	0.029	37409	25069	8	96	1071	823000
						17	0.046	39429	23998	2	99	1796	1380000
						18	0.142	43083	26796	0	150	6111	4696000
COVER2 CB8	1	19	5	9	5	1	0.183	57057	38426	2	170	10470	8045000
						2	0.691	38203	22599	0	137	26400	20286000
						3	0.398	51248	32715	3	254	20409	15682000
						4	0.232	43365	24223	3	125	10046	7719000
						5	0.239	37370	21524	1	136	8948	6876000
						6	1195	34913	21021	0	131	41710	32050000
						7	0.812	45963	24502	0	151	37326	28681000
						8	0.597	43948	23159	0	140	26252	20172000
						9	0.601	44613	25471	0	136	26823	20611000
						10	0.727	38410	22977	0	154	27942	21471000
						11	0.411	37905	23537	0	134	15588	11978000
						12	0.070	45278	33970	8	166	3182	2445000
						13	0.401	35143	23324	1	151	14086	10824000
						14	0.126	37814	20902	1	100	4774	3668000
						15	0.233	38374	25175	0	141	8939	6869000
						16	0.131	40644	25046	4	152	5342	4105000
						17	0.095	39164	23260	3	110	3721	2859000
						18	0.077	38000	25960	1	133	2918	2242000
						19	0.310	41172	24601	0	148	12752	9799000
COVER2 CB9	1	30	18	12	0	1	0.419	55314	31884	2	169	23179	17811
						2	0.230	64390	36829	6	222	14832	11397
						3	0.112	60558	35957	1	227	6778	5208
						4	0.223	49439	26507	9	159	11002	8454
						5	0.121	50828	26798	12	132	6152	4727
						6	0.085	43462	25262	6	127	3676	2825
						7	0.094	48639	26787	7	145	4558	3502
						8	0.111	43694	31678	2	203	4833	3714
						9	0.229	51307	32263	3	192	11752	9030
						10	0.098	43587	24196	12	122	4254	3269
						11	0.094	44028	26928	0	125	4125	3170
						12	0.126	46567	22798	2	129	5878	4517
						13	0.530	56467	29901	0	168	29909	22982
						14	0.312	36604	23110	1	120	11433	8785
						15	0.578	48964	32206	0	187	28292	21740
						16	0.489	59782	43324	0	251	29253	22478
						17	0.325	73064	43381	2	223	23771	18266
						18	0.319	65608	38878	3	192	20919	16074000
						19	0.055	58571	38161	7	173	3201	2460000
						20	0.157	48777	32024	0	176	7681	5902000
						21	0.556	80269	54514	1	255	44606	34275000
						22	0.081	46274	26041	0	107	3734	2869000
						23	0.053	48537	36976	0	162	2590	1990000
						24	0.074	44649	29923	0	131	3312	2545000
						25	0.056	45000	33552	5	166	2518	1935000
						26	0.066	42078	25221	0	105	2793	2146000
						27	0.096	46162	27529	1	133	4446	3416000
						28	0.160	52813	26610	2	119	8454	6496000
						29	0.069	44321	25455	0	134	3057	2349000
						30	0.245	38463	25521	0	137	9410	7231000
COVER2 CB10	1	15	9	5	1	1	0.150	42974	30159	0	165	6432	4942000
						2	0.190	35596	23011	0	120	6763	5197000
						3	0.193	57824	33194	0	193	11137	8558000
						4	0.530	84695	56598	4	255	44861	34471000
						5	0.289	75640	49128	3	255	21853	16792000
						6	0.060	63870	40147	6	188	3824	2938000
						7	0.647	63495	42114	0	254	41068	31557000
						8	0.396	84681	57221	1	255	33502	25743000
						9	0.372	86804	60657	2	255	32309	24826000
						10	0.157	57165	39102	0	209	9002	6917000
						11	0.074	48947	26611	2	115	3631	2790000
						12	0.426	80817	58122	1	255	34392	26427000
						13	0.135	36875	23990	0	110	4991	3835000
						14	0.120	33685	22001	3	126	4033	3099000
						15	0.105	31753	13215	8	56	3347	2572000
COVER2 CB11	1	9	3	5	1	1	0.888	104710	70704	8	255	92936	71412
						2	0.267	85137	52317	7	255	22713	17453
						3	0.243	53733	30025	4	138	13076	10048
						4	0.422	68022	40985	0	223	28682	22039
						5	0.289	46919	27660	0	153	13555	10416
						6	0.199	45281	28518	0	126	9016	6928
						7	0.159	40230	27176	0	161	6387	4908
						8	0.181	37935	23269	0	129	6862	5273
						9	0.424	58840	36061	6	225	24963	19182
COVER2 CB12	1	35	20	8	7	1	1153	71508	46131	0	255	82452	63356000
						2	0.605	59237	39520	0	243	35847	27545000
						3	0.314	61751	34914	12	249	19367	14882000
						4	0.418	45028	25668	5	162	18810	14454000
						5	0.174	87754	51925	10	241	15303	11759000
						6	0.666	97506	57645	4	255	64970	49923000
						7	0.705	89417	56741	0	255	63071	48464000
						8	1132	91620	59303	0	255	103733	79709000
						9	0.638	92157	57445	12	255	58767	45157000
						10	0.311	75423	39686	13	219	23459	18026000
						11	0.314	66838	36659	6	214	20963	16108000
						12	0.298	55428	30607	1	191	16519	12693000
						13	0.692	62273	37676	9	255	43114	33129000
						14	0.416	52753	27759	4	146	21969	16881000
						15	0.146	55464	29289	13	136	8084	6212000
						16	0.446	89335	53843	2	255	39878	30642000
						17	0.085	52108	25552	12	169	4408	3387000
						18	0.099	60197	32667	14	169	5954	4575000
						19	0.495	52689	30871	0	185	26057	20022000
						20	0.156	58342	35825	5	253	9111	7001000
						21	0.107	49854	33422	0	168	5320	4088000
						22	0.109	66548	30605	18	126	7275	5590000
						23	0.165	47000	24944	6	130	7768	5969000
						24	0.144	52117	29088	0	165	7529	5785000
						25	0.055	45190	26105	8	107	2470	1898000
						26	0.142	55376	36763	2	194	7855	6036000
						27	0.160	51179	25175	0	116	8192	6295000
						28	0.064	34429	28844	0	186	2195	1687000
						29	0.073	39893	25449	7	98	2907	2234000
						30	0.053	45512	29899	0	125	2428	1866000
						31	0.083	46812	20378	13	91	3899	2996000
						32	0.069	42075	30576	2	134	2902	2230000
						33	0.112	44500	26185	6	123	4980	3827000
						34	0.040	56323	37518	7	137	2272	1746000
						35	0.052	57325	27944	11	136	2984	2293000
COVER2 CB13	1	37	17	13	7	1	0.065	52180	13686	27	83	3395	2609000
						2	0.428	89650	53823	10	255	38385	29495000
						3	0.415	53420	32872	0	196	22177	17041000
						4	0.246	52497	30693	1	232	12913	9922000
						5	0.707	96420	50574	10	255	68136	52356000
						6	0.703	71185	48955	0	255	50026	38440000
						7	0.202	70658	46501	0	239	14253	10952000
						8	0.895	63211	41374	1	255	56597	43489000
						9	0.275	57521	31160	3	149	15795	12137000
						10	0.824	73641	47927	0	237	60665	46615000
						11	0.552	102311	60808	6	255	56455	43380000
						12	0.777	79137	46150	2	255	61485	47245000
						13	1288	93801	55703	5	255	120852	92863000
						14	0.806	78268	47597	0	255	63050	48448000
						15	0.328	43234	25745	1	131	14179	10895000
						16	0.264	37512	23148	0	111	9910	7615000
						17	0.324	54245	32789	0	173	17578	13507000
						18	0.302	40772	23466	4	118	12310	9459000
						19	0.181	41525	24158	4	143	7512	5772000
						20	0.211	41722	22892	1	117	8796	6759000
						21	0.148	44167	23864	3	130	6553	5035000
						22	0.048	56973	31547	17	153	2743	2108000
						23	0.220	44976	31340	0	147	9892	7601000
						24	0.148	38842	23399	0	123	5763	4428000
						25	0.044	38441	19876	2	84	1701	1307000
						26	0.164	44579	27437	0	126	7310	5617000
						27	0.156	44017	30128	0	161	6874	5282000
						28	0.198	65461	50380	1	252	12949	9950000
						29	0.181	45532	30819	0	185	8237	6329000
						30	0.126	47206	28097	4	166	5959	4579000
						31	0.150	42513	25180	0	131	6363	4889000
						32	0.109	46119	32084	0	161	5042	3874000
						33	0.065	54100	32365	8	173	3520	2705000
						34	0.135	68529	37546	7	242	9275	7127000
						35	0.170	62099	39065	13	210	10587	8135000
						36	0.061	49234	33621	1	172	3011	2314000
						37	0.094	65069	52862	2	255	6097	4685000
COVER2 CB14	1	21	18	3	0	1	0.073	62821	54398	3	240	4578	3518
						2	0.043	45879	26873	13	134	1970	1514
						3	0.150	58478	35866	0	165	8752	6725
						4	0.245	52537	33923	0	199	12854	9877
						5	0.044	44118	24450	0	99	1952	1500
						6	0.055	43310	27696	3	115	2367	1819
						7	0.293	74431	49133	0	241	21795	16747
						8	0.124	50400	35073	0	169	6231	4788
						9	0.156	37567	23099	0	137	5867	4508
						10	0.125	44042	27797	0	120	5502	4228
						11	0.137	50771	29574	3	159	6938	5331
						12	0.144	45865	25912	0	125	6625	5091
						13	0.272	39665	26223	0	168	10789	8290
						14	0.147	43867	25609	3	122	6451	4957
						15	0.141	42630	31310	0	149	5992	4604
						16	0.121	51323	30875	0	175	6212	4773
						17	0.065	49980	35427	0	150	3252	2499
						18	0.036	46321	32251	13	111	1688	1297
						19	0.060	41000	18807	8	89	2454	1886
						20	0.115	37818	23399	0	122	4331	3328
						21	0.122	37117	23724	0	121	4541	3489
		19.6667	12.5	6.44444

## Sheet: Strep N2
Cell bodies (CB)																			Microgrooves (MG)
photo	cells	number of vesicles per cell	number of small vesicles (<0,2)	number of medium vesicles (0,2-0,6)	Number of large vesicles (>0,6)	vesicles	Area	Mean	StdDev	Min	Max	IntDen	RawIntDen						photo	nuber of vesicles per microgroove	Number of small vesicles (<0,2)	Number of medium vesicles (0,2-0,6)	Number of large vesicles (>0,6)	vesicles	Area	Mean	StdDev	Min	Max	IntDen	RawIntDen
COVER2 CB1	I	5	1	3	1	1	0.497	39050	26277	0	147	19413	14917						MG1	1	1	0	0	1	0.088	39471	21596	5	73	3493	671
						2	0.310	39580	24379	0	122	12259	9420						MG2	3	0	0	3	1	3488	13055	15542	0	101	45534	8747
						3	0.069	40302	23728	0	104	2780	2136											2	2067	14622	15021	0	80	30219	5805
						4	0.897	37769	21543	0	141	33866	26023000											3	1223	9928	13138	0	63	12145	2333
						5	0.263	31059	24573	0	151	8165	6274000						MG3	0	0	0	0	0	0	0	0	0	0	0	0
COVER2 CB2	I	4	2	2	0	1	0.242	57876	38279	0	188	14010	10765						MG4	2	2	0	0	1	0.073	34643	24716	9	89	2525	485000
						2	0.501	51187	41243	0	222	25647	19707											2	0.052	40500	25928	3	87	2108	405000
						3	0.130	41070	29213	0	124	5345	4107						MG5	7	6	1	0	1	0.031	39167	23524	12	65	1223	235
						4	0.098	33240	23628	0	115	3244	2493											2	0.068	36923	20790	6	78	2499	480000
COVER2 CB3	I	3	2	1	0	1	0.392	57661	38173	0	218	22587	17356											3	0.276	37566	28540	0	121	10364	1991000
						2	0.042	35031	28390	0	109	1459	1121											4	0.130	39120	33305	1	136	5091	978000
						3	0.020	34533	31780	0	130	0.674	518											5	0.198	38974	22739	0	104	7710	1481000
COVER2 CB4	I	1	1	0	0	1	0.059	33889	20393	0	94	1985	1525000											6	0.167	37594	28306	0	104	6262	1203000
	II	2	1	1	0	2	0.470	71770	45010	0	240	33718	25909000											7	0.042	46750	27840	12	86	1947	374000
						3	0.072	38618	25776	1	106	2764	2124000						MG6	3	1	2	0	1	0.297	59158	48159	0	255	17553	3372
	III	2	0	2	0	4	0.316	44926	26524	0	140	14207	10917000											2	0.234	68778	53508	0	230	16111	3095000
						5	0.273	47610	31328	0	137	13011	9998000											3	0.094	39667	15139	24	87	3717	714000
COVER3 CB1	I	6	5	1	0	1	0.375	48163	28358	0	144	18052	13871						MG7	6	4	1	1	1	1468	111883	90031	0	255	164243	31551
						2	0.047	40417	35917	6	174	1894	1455											2	0.177	49059	35215	0	162	8683	1668
						3	0.161	49637	30562	0	149	8010	6155											3	0.187	39556	29087	3	127	7413	1424
						4	0.144	49270	32429	0	171	7117	5469											4	0.265	42765	23583	0	106	11353	2181
						5	0.155	51092	26187	3	158	7913	6080											5	0.120	61739	40871	10	154	7392	1420
						6	0.094	38250	23200	1	98	3584	2754											6	0.083	42938	20032	16	89	3576	687
	II	6	5	1	0	7	0.094	38208	25178	0	117	3580	2751						MG8	0	0	0	0	0	0	0	0	0	0	0	0
						8	0.505	40034	29999	0	150	20215	15533000						MG9	0	0	0	0	0	0	0	0	0	0	0	0
						9	0.104	42388	31529	1	181	4413	3391000						MG10	0	0	0	0	0	0	0	0	0	0	0	0
						10	0.085	35108	22288	0	99	2970	2282000						MG11	5	3	2	0	1	0.078	52800	36473	1	123	4123	792
						11	0.062	39917	24125	0	104	2493	1916000											2	0.083	43438	35005	1	125	3618	695
						12	0.199	45039	31329	0	178	8968	6891000											3	0.359	51000	32353	0	159	18319	3519
COVER3 CB2	I	4	1	3	0	1	0.333	50504	28741	0	141	16826	12929											4	0.250	55021	33987	1	175	13748	2641
						2	0.389	55498	28962	0	153	21595	16594											5	0.182	40000	26721	0	109	7288	1400
						3	0.413	52101	34436	0	220	21494	16516						MG12	1	0	1	0	1	0.401	41649	44202	0	223	16694	3207
						4	0.142	52294	30797	0	158	7418	5700						MG13	5	0	5	1	1	0.781	29527	28767	0	148	23056	4429
	II	4	1	0	0	5	0.070	47241	24136	0	111	3320	2551											2	0.375	22931	21454	0	100	8595	1651
						6	0.094	42514	25654	2	120	3984	3061											3	0.245	25277	25565	0	108	6184	1188
						7	0.043	36970	24320	0	108	1588	1220											4	0.448	12337	16929	0	103	5523	1061
						8	0.077	45763	32581	0	160	3514	2700											5	0.354	18132	20943	0	92	6419	1233
COVER3 CB3	I	7	4	1	2	1	0.181	61165	45799	0	205	11065	8502						MG14	2	1	1	0	1	0.130	43120	34610	0	119	5612	1078
						2	0.264	98000	65435	1	255	25890	19894											2	0.416	30050	27613	0	130	12514	2404
						3	0.609	65947	38649	0	255	40165	30863000						MG15	4	2	2	0	1	0.500	30250	28673	0	140	15117	2904
						4	0.804	46981	28823	0	183	37785	29034000											2	0.510	24490	22561	0	90	12494	2400
						5	0.126	55660	36328	0	138	7026	5399000											3	0.182	36171	26588	3	97	6590	1266
						6	0.090	40174	26081	0	131	3607	2772000											4	0.167	34938	29220	0	117	5820	1118
						7	0.062	38958	28811	0	132	2434	1870000
	II	5	4	1	0	8	0.323	70952	57731	3	255	22899	17596000
						9	0.073	47786	23452	7	117	3483	2676000
						10	0.111	45247	29464	0	122	5005	3846000
						11	0.098	61733	35611	11	168	6025	4630000
						12	0.073	38500	25844	3	131	2806	2156000
	III	8	1	7	0	13	0.306	88991	65114	4	255	27216	20913000
						14	0.259	56558	36801	1	173	14647	11255000
						15	0.371	78572	47532	5	228	29142	22393000
						16	0.233	62425	41470	0	245	14542	11174000
						17	0.239	49098	32195	0	171	11757	9034000
						18	0.448	57340	39950	0	245	25670	19725000
						19	0.327	59223	41267	0	216	19345	14865000
						20	0.143	49427	30393	6	141	7076	5437000
COVER3 CB4	I	7	5	2	0	1	0.163	50336	31035	0	140	8188	6292
						2	0.472	57240	35119	2	203	27041	20778
						3	0.385	57446	37203	3	228	22129	17004
						4	0.062	39312	23552	0	111	2456	1887
						5	0.072	36618	23358	0	110	2621	2014
						6	0.034	40885	29360	2	108	1383	1063
						7	0.077	39661	23388	2	118	3045	2340
COVER3 CB5	I	3	1	2	0	1	0.476	37719	24749	0	126	17966	13805
						2	0.212	41528	27203	0	152	8809	6769
						3	0.161	45379	30850	0	160	7323	5627
COVER3 CB6	I	3	2	1	0	1	0.393	44957	27758	0	141	17669	13577
						2	0.194	44067	25119	0	125	8545	6566
						3	0.059	39467	22988	0	93	2311	1776
COVER3 CB7	I	1	1	0	0	6	0.198	42132	32186	0	193	8334	6404000
COVER3 CB8	I	5	2	3	0	1	0.442	59809	43762	0	233	26464	20335
						2	0.557	63930	43088	3	255	35609	27362
						3	0.318	68074	45142	0	225	21616	16610
						4	0.073	36339	22852	0	108	2648	2035
						5	0.079	38770	26152	0	126	3078	2365
COVER3 CB9	I	0	0	0	0	0	0	0	0	0	0	0	0
COVER3 CB10	I	0	0	0	0	0	0	0	0	0	0	0	0
COVER3 CB11	I	0	0	0	0	0	0	0	0	0	0	0	0
COVER3 CB12	I	0	0	0	0	0	0	0	0	0	0	0	0
COVER3 CB13	I	0	0	0	0	0	0	0	0	0	0	0	0
COVER3 CB14	I	0	0	0	0	0	0	0	0	0	0	0	0
COVER3 CB15	I	0	0	0	0	0	0	0	0	0	0	0	0
		3.04	1.56	1.24	0.12

## Sheet: U73122 N2
Cell bodies																			Microgrooves (MG)
photo	cells	number of vesicles per cell	number of small vesicles (<0,2)	number of medium vesicles (0,2-0,6)	Number of large vesicles (>0,6)	vesicles	Area	Mean	StdDev	Min	Max	IntDen	RawIntDen						photo	nuber of vesicles per microgroove	Number of small vesicles (<0,2)	Number of medium vesicles (0,2-0,6)	Number of large vesicles (>0,6)	vesicles	Area	Mean	StdDev	Min	Max	IntDen	RawIntDen
COVER1 CB1	I	2	2	0	0	1	0.146	34848	22796	0	111	5079	3903						COVER1 MG1	12	1	7	4	1	1556	15936	16490	0	92	24805	4765
						2	0.020	37467	22071	10	86	0.731	562											2	2150	11218	14179	0	84	24118	4633
	II	1	1	0	0	3	0.017	27923	16914	7	66	0.472	363											3	1786	17458	18204	0	88	31171	5988
COVER1 CB2	I	0	0	0	0	0	0	0	0	0	0	0	0											4	0.255	20918	27311	0	140	5336	1025
	II	0	0	0	0	0	0	0	0	0	0	0	0											5	0.234	17133	21637	0	73	4014	771
COVER1 CB3	I	1	1	0	0	1	4943	32389	18366	0	137	160091	123014											6	0.25	22062	24606	0	110	5513	1059
COVER1 CB4	I	0	0	0	0	0	0	0	0	0	0	0	0											7	0.333	28625	25965	0	104	9537	1832
COVER1 CB5	I	4	4	0	0	1	0.178	41737	28944	0	166	7441	5718											8	0.354	31029	25616	0	103	10984	2110
						2	0.133	42431	28630	4	145	5632	4328											9	0.318	23869	18074	0	78	7579	1456
						3	0.044	35471	25944	0	131	1569	1206											10	0.151	21690	21546	0	83	3274	629
						4	0.061	30787	24419	0	100	1883	1447											11	0.26	19120	23343	0	91	4977	956
	II	0	0	0	0	0	0	0	0	0	0	0	0											12	1104	15792	18054	0	132	17428	3348
COVER1 CB6	I	6	4	2	0	1	0.113	40874	26445	1	146	4628	3556						COVER1 MG2	8	4	4	0	1	0.271	22596	19539	0	92	6117	1175
						2	0.104	33750	23024	0	104	3514	2700											2	0.573	25709	19329	0	87	14722	2828
						3	0.087	48179	33851	0	183	4201	3228											3	0.328	24873	26856	0	104	8157	1567
						4	0.307	42767	26227	0	177	13135	10093											4	0.203	40590	27070	0	103	8241	1583
						5	0.031	31250	14854	1	62	0.976	750											5	0.083	39062	31959	0	110	3254	625
						6	0.465	14728	14968	0	95	6843	5258											6	0.099	32579	20935	0	78	3222	619
COVER1 CB7	I	0	0	0	0	0	0	0	0	0	0	0	0											7	0.042	50250	33720	0	91	2093	402
	II	3	0	3	0	1	0.252	24242	23106	0	115	6120	4703											8	0.052	35100	29433	7	108	1827	351
						2	0.526	25077	22973	0	159	13185	10131						COVER1 MG3	7	6	1	0	1	0.276	41170	21616	0	105	11359	2182
						3	0.435	18120	16437	0	77	7876	6052											2	0.151	50621	47845	0	208	7642	1468
COVER1 CB8	I	0	0	0	0	0	0	0	0	0	0	0	0											3	0.161	66871	54825	1	198	10791	2073
COVER1 CB9	I	0	0	0	0	0	0	0	0	0	0	0	0											4	0.094	45611	37505	0	152	4274	821
	II	0	0	0	0	0	0	0	0	0	0	0	0											5	0.083	36000	20614	4	71	2998	576
COVER1 CB10	I	0	0	0	0	0	0	0	0	0	0	0	0											6	0.083	36188	31480	0	98	3014	579
COVER1 CB11	I	0	0	0	0	0	0	0	0	0	0	0	0											7	0.036	46857	19004	24	75	1707	328
COVER1 CB12	I	1	1	0	0	1	1040	19667	16983	0	135	20450	15714000						COVER1 MG4	1	0	0	1	1	1827	26527	19925	0	151	48470	9311
COVER1 CB13	I	1	1	0	0	1	1294	21096	16861	0	128	27289	20969						COVER1 MG5	3	1	2	0	1	0.359	19246	17686	0	68	6913	1328
COVER1 CB14	I	0	0	0	0	0	0	0	0	0	0	0	0											2	0.068	26538	19303	0	67	1796	345
COVER1 CB15	I	0	0	0	0	0	0	0	0	0	0	0	0											3	0.239	49761	28702	9	133	11916	2289
		0.95	0.7	0.25	0														COVER1 MG6	5	2	2	1	1	0.333	54828	38515	0	163	18267	3509
																								2	0.489	30138	25867	0	134	14748	2833
																								3	0.677	26700	19996	0	83	18069	3471
																								4	0.161	26290	26609	0	120	4243	815
																								5	0.073	20429	20110	0	77	1489	286
																			COVER1 MG7	0	0	0	0	1	0	0	0	0	0	0	0
																			COVER1 MG8	0	0	0	0	1	0	0	0	0	0	0	0
																			COVER1 MG9	0	0	0	0	1	0	0	0	0	0	0	0
																			MG10	9	2	6	1	1	1098	23754	21016	0	139	26091	5012
																								2	0.354	21618	22311	0	91	7652	1470
																								3	0.182	25343	22301	0	80	4617	887
																								4	0.495	21705	22460	0	102	10734	2062
																								5	0.26	17000	18318	0	67	4425	850
																								6	0.276	19943	18778	0	71	5502	1057
																								7	0.484	14978	17937	0	76	7251	1393
																								8	0.161	19032	21059	0	81	3071	590
																								9	0.271	18038	18032	0	72	4883	938000
																			MG11	5	2	3	0	1	0.245	28894	26766	0	119	7069	1358
																								2	0.182	31371	26841	0	100	5716	1098
																								3	0.219	27429	23563	0	90	5997	1152
																								4	0.115	61409	41971	2	182	7033	1351
																								5	0.245	33468	30215	0	160	8188	1573
																			MG12	7	1	6	0	1	0.323	33984	26480	0	126	10968	2107
																								2	0.474	22154	21795	0	127	10495	2016
																								3	0.411	24430	24219	0	139	10047	1930
																								4	0.479	25272	24506	0	119	12103	2325
																								5	0.354	27426	30105	0	160	9709	1865
																								6	0.115	29727	31552	0	144	3404	654
																								7	0.359	18507	20025	0	88	6648	1277
																			MG13	16	1	9	6	1	0.448	28198	22400	0	122	12624	2425
																								2	0.708	20375	19232	0	101	14425	2771
																								3	0.547	19133	19837	0	85	10458	2009
																								4	0.661	21913	20765	0	109	14487	2783
																								5	0.734	24440	20720	0	93	17939	3446
																								6	0.469	23300	22098	0	114	10916	2097
																								7	0.323	22629	22525	0	95	7304	1403
																								8	0.718	32862	26919	0	130	23608	4535
																								9	0.312	29500	23133	0	121	9214	1770
																								10	0.344	27197	23236	0	119	9344	1795
																								11	0.245	22766	19386	0	93	5570	1070
																								12	0.396	23632	22212	0	105	9349	1796
																								13	0.76	26445	21996	0	99	20099	3861
																								14	0.63	27438	25351	0	107	17283	3320
																								15	0.198	26763	25170	0	139	5294	1017
																								16	0.364	20629	20520	0	82	7517	1444
																			MG14	11	1	9	1	1	0.349	38672	33404	0	168	13488	2591
																								2	0.338	41769	33781	0	198	14133	2715
																								3	0.193	34676	31420	0	128	6679	1283
																								4	0.557	52598	44606	0	226	29297	5628
																								5	0.385	32392	26402	0	107	12478	2397
																								6	2707	62402	44859	0	255	168918	32449
																								7	0.375	42111	37209	0	159	15783	3032
																								8	0.312	70150	61678	1	255	21911	4209
																								9	0.276	37226	32147	0	123	10271	1973
																								10	0.541	31981	26013	0	107	17314	3326
																								11	0.349	46209	40723	0	172	16117	3096
																			MG15	0	0	0	0	0	0	0	0	0	0	0	0

## Sheet: BAPTA N2
Cell bodies (CB)																			Microgrooves (MG)
photo	cells	number of vesicles per cell	number of small vesicles (<0,2)	number of medium vesicles (0,2-0,6)	Number of large vesicles (>0,6)	vesicles	Area	Mean	StdDev	Min	Max	IntDen	RawIntDen						photo	nuber of vesicles per microgroove	Number of small vesicles (<0,2)	Number of medium vesicles (0,2-0,6)	Number of large vesicles (>0,6)	vesicles	Area	Mean	StdDev	Min	Max	IntDen	RawIntDen
COVER1 CB1	I	6	3	3	0	1	0.198	69493	46943	1	237	13747	10563						COVER1 MG1	0	0	0	0	1	0	0	0	0	0	0	0
						2	0.043	40333	21007	10	79	1732	1331						COVER1 MG2	0	0	0	0	1	0	0	0	0	0	0	0
						3	0.424	77089	52864	0	255	32706	25131						COVER1 MG3	2	0	2	0	1	0.427	16317	18398	0	69	6965	1338
						4	0.242	61016	39483	2	232	14770	11349											2	0.292	26429	24845	0	113	7704	1480
						5	0.199	68379	47927	0	251	13615	10462						COVER1 MG4	0	0	0	0	1	0	0	0	0	0	0	0
						6	0.262	48483	33107	4	169	12682	9745						COVER1 MG5	1	0	1	0	1	0.354	16162	18486	0	86	5721	1099
COVER1 CB2	I	6	6	0	0	1	0.094	56695	30333	0	144	5331	5386						COVER1 MG6	0	0	0	0	1	0	0	0	0	0	0	0
						2	0.090	44725	24280	0	121	4028	4070000						COVER1 MG7	2	0	1	1	2	0.807	23619	19778	0	92	19058	3661000
						3	0.116	53359	31679	0	182	6179	6243000											3	0.276	29245	24682	0	108	8069	1550000
						4	0.135	48559	25561	3	145	6536	6604000						COVER1 MG8	0	0	0	0	1	0	0	0	0	0	0	0
						5	0.049	47420	31063	11	127	2347	2371000						COVER1 MG9	1	0	1	0	1	0.442	25976	22228	0	94	11494	2208
						6	0.046	44109	28308	0	114	2008	2029000						COVER1 MG10	0	0	0	0	1	0	0	0	0	0	0	0
COVER1 CB3	I	15	13	2	0	1	0.431	61341	35913	6	188	26424	20304						MG11	18	12	6	0	1	0.224	36744	21775	6	92	8225	1580
						2	0.035	49556	26331	20	125	1741	1338											2	0.109	24143	19797	0	68	2639	507
						3	0.095	55315	30319	8	168	5255	4038											3	0.297	40386	26964	0	147	11983	2302
						4	0.200	67032	36721	4	220	13434	10323											4	0.338	28138	20305	0	91	9521	1829
						5	0.151	42776	24875	5	134	6458	4962											5	0.26	28460	26512	0	127	7408	1423
						6	0.176	49141	28595	7	141	8633	6634											6	0.094	37944	24318	6	102	3555	683
						7	0.078	50300	35936	0	166	3928	3018											7	0.104	33100	28939	0	92	3446	662
						8	0.077	47034	25858	11	116	3611	2775											8	0.187	27583	20192	0	67	5169	993
						9	0.088	52882	33591	0	145	4680	3596											9	0.187	30139	22144	0	79	5648	1085
						10	0.094	42792	25109	7	146	4010	3081											10	0.172	32545	23830	0	102	5591	1074
						11	0.183	57447	36540	1	177	10541	8100											11	0.13	37760	29056	0	103	4914	944
						12	0.043	48303	34936	0	135	2074	1594											12	0.151	41828	32223	0	114	6314	1213
						13	0.176	68133	42604	6	225	11970	9198											13	0.286	34291	24501	0	113	9818	1886
						14	0.068	53692	35476	4	169	3634	2792											14	0.208	32050	19275	0	74	6674	1282
						15	0.055	40929	29691	13	178	2237	1719											15	0.104	27650	19943	0	71	2879	553
COVER1 CB4	I	6	5	1	0	1	0.180	61072	43169	2	211	10968	8428											16	0.088	31000	30046	0	97	2743	527
						2	0.282	73180	44252	0	240	20666	15880000											17	0.115	35818	32043	3	143	4102	788
						3	0.183	53752	29625	2	154	9863	7579000											18	0.099	28053	27444	0	84	2775	533
						4	0.150	59791	36275	8	170	8948	6876000						MG12	8	6	2	0	1	0.271	39846	33606	0	146	10786	2072
						5	0.077	44017	29148	4	156	3380	2597000											2	0.125	49542	28628	8	138	6190	1189
						6	0.049	44763	22003	11	102	2214	1701000											3	0.224	41279	29824	0	132	9240	1775
	II	6	5	1	0	7	0.381	110915	63547	9	255	42293	32498000											4	0.172	47606	25738	10	98	8178	1571
						8	0.112	43326	25929	5	117	4849	3726000											5	0.177	46412	32131	0	160	8214	1578
						9	0.077	56458	33231	2	142	4335	3331000											6	0.125	52542	36458	2	180	6564	1261
						10	0.074	52105	31168	3	113	3865	2970000											7	0.062	47417	25422	18	92	2962	569
						11	0.012	54667	25788	13	104	0.640	492000											8	0.125	37625	44691	0	173	4701	903
						12	0.078	42483	24731	6	113	3317	2549000						MG13	3	1	2	0	1	0.167	54125	46063	11	218	9016	1732
COVER1 CB5	I	4	3	1	0	1	0.167	50016	33677	0	179	8332	6402											2	0.265	32333	36374	0	184	8584	1649000
						2	0.066	50255	34153	6	152	3335	2563											3	0.271	34404	27105	0	118	9313	1789000
						3	0.424	62494	36645	2	215	26513	20373						MG14	4	0	4	0	1	0.318	32393	25233	0	108	10286	1976000
						4	0.068	40288	22430	6	94	2726	2095											2	0.328	33714	27324	0	131	11057	2124000
	II	2	1	1	0	5	0.515	90957	66145	3	255	46875	36019											3	0.474	48780	52683	0	255	23108	4439000
						6	0.168	53364	37873	1	207	8959	6884											4	0.489	28479	26651	0	125	13935	2677000
COVER1 CB6	I	4	2	2	0	1	0.206	69538	39276	7	204	14299	10987						MG15	8	0	7	1	1	0.474	34330	33009	0	137	16262	3124
						2	0.587	78095	44415	9	235	45837	35221											2	0.385	22635	25227	0	131	8719	1675000
						3	0.155	56588	38508	8	224	8764	6734											3	0.213	22659	21468	0	89	4836	929000
						4	0.087	45507	26715	8	147	3968	3049											4	0.583	22509	21333	0	103	13123	2521000
COVER1 CB7	I	0	0	0	0	0	0	0	0	0	0	0	0											5	0.5	25208	31596	0	142	12598	2420000
COVER1 CB8	I	3	1	2	0	1	0.241	50130	25955	5	143	12069	9274											6	0.651	18624	19652	0	103	12119	2328000
						2	0.099	34855	24015	0	100	3447	2649											7	0.463	24191	20134	0	85	11208	2153000
						3	0.203	43000	27291	1	146	8730	6708											8	0.38	24301	21291	0	81	9235	1774000
COVER1 CB9	I	2	1	1	0	1	0.252	37845	24409	0	143	9555	7342000
						2	0.075	37724	22213	4	90	2847	2188000
COVER1 CB10	I	0	0	0	0	0	0	0	0	0	0	0	0
COVER1 CB11	I	2	0	2	0	1	0.372	53822	32114	4	162	20032	15393
						2	0.328	39226	24250	0	142	12864	9885
	II	1	0	1	0	3	0.429	36867	24636	0	143	15833	12166
COVER1 CB12	I	10	10	0	0	1	0.157	50628	31126	4	149	7972	6126
						2	0.068	44019	23064	0	91	2979	2289
						3	0.191	73354	40620	6	195	14033	10783
						4	0.111	69412	36921	13	173	7678	5900
						5	0.105	60198	33425	11	174	6346	4876
						6	0.116	73213	37649	14	183	8480	6516
						7	0.116	66978	40065	0	191	7758	5961
						8	0.047	51222	29178	10	135	2400	1844
						9	0.047	51222	29178	10	135	2400	1844
						10	0.141	59815	31909	1	146	8407	6460
COVER1 CB13	I	8	3	5	0	1	0.197	81397	46516	7	255	15996	12291000
						2	0.439	81555	44786	0	255	35768	27484000
						3	0.299	64978	38063	1	255	19449	14945000
						4	0.226	81230	41074	12	184	18394	14134000
						5	0.191	71701	42441	2	223	13717	10540000
						6	0.329	79715	44956	12	238	26247	20168000
						7	0.193	74878	39789	9	218	14422	11082000
						8	0.143	54109	36780	0	170	7746	5952000
COVER1 CB14	I	0	0	0	0	0	0	0	0	0	0	0	0
	II	0	0	0	0	0	0	0	0	0	0	0	0
COVER1 CB15	I	6	4	2	0	1	0.207	74560	39214	12	193	15428	11855
						2	0.210	46466	21983	1	108	9736	7481
						3	0.121	47323	21959	9	122	5727	4401
						4	0.131	44277	29026	0	143	5820	4472
						5	0.092	39606	28227	0	131	3660	2812
						6	0.100	43260	23390	0	108	4335	3331
	II	5	3	1	1	7	0.616	73619	44354	6	231	45317	34822
						8	0.086	47182	26812	9	133	4053	3114
						9	0.225	50272	30354	7	177	11318	8697
						10	0.130	41080	21902	6	141	5346	4108
						11	0.120	52217	32533	0	150	6252	4804
		4.3	3	1.25	0.05

## Sheet: BDNF N3
Cell Bodies (CB)																			Microgrooves (MG)
photo	cells	number of vesicles per cell	number of small vesicles (<0,2)	number of medium vesicles (0,2-0,6)	Number of large vesicles (>0,6)	vesicles	Area	Mean	StdDev	Min	Max	IntDen	RawIntDen						photo	nuber of vesicles per microgroove	Number of small vesicles (<0,2)	Number of medium vesicles (0,2-0,6)	Number of large vesicles (>0,6)	vesicles	Area	Mean	StdDev	Min	Max	IntDen	RawIntDen
COVER1 CB1	I	86	47	33	6	1	0.250	53385	25277	6	138	13339	10250						COVER1 MG1	25	13	10	2	1	0.994	94712	86160	0	255	94170	18090
						2	0.297	69873	38537	4	192	20733	15931											2	0.224	44837	22091	6	94	10036	1928
						3	0.280	59772	34265	10	221	16724	12851											3	0.219	51262	48542	0	231	11208	2153
						4	0.379	82144	51798	9	255	31109	23904000											4	0.125	40875	27628	7	99	5107	981
						5	0.685	59029	29233	11	188	40407	31049000											5	0.130	48600	39318	4	140	6325	1215
						6	0.737	90115	54717	13	255	66378	51005000											6	0.099	38737	26520	0	81	3831	736
						7	0.198	70974	40907	13	255	14040	10788000											7	0.130	52880	30610	9	119	6882	1322
						8	0.426	56642	30944	8	193	24105	18522000											8	0.250	59042	43111	0	205	14753	2834
						9	0.316	65728	39263	13	236	20786	15972000											9	0.099	35579	26488	2	102	3519	676
						10	0.229	59932	34096	12	203	13727	10548000											10	0.401	40792	30132	0	160	16351	3141
						11	0.229	64540	40438	9	213	14783	11359000											11	0.437	37190	20941	1	104	16262	3124
						12	0.389	85161	54967	13	255	33138	25463000											12	0.141	44667	42927	0	161	6278	1206
						13	0.415	56508	26829	11	170	23459	18026000											13	0.083	47125	40060	0	131	3925	754
						14	0.151	69164	48669	7	232	10441	8023000											14	0.208	69100	57786	0	255	14388	2764
						15	0.182	61057	33386	13	244	11124	8548000											15	0.370	54423	40818	0	155	20115	3864
						16	0.176	54185	27617	9	187	9520	7315000											16	0.156	44300	31707	0	129	6918	1329
						17	0.312	77817	46440	6	248	24305	18676000											17	0.354	44221	29467	0	163	15653	3007
						18	0.328	94532	66439	16	255	31002	23822000											18	0.203	47641	52691	0	198	9672	1858
						19	0.350	68197	41647	8	213	23874	18345000											19	0.125	50917	44516	0	146	6361	1222
						20	0.151	49905	24788	10	143	7534	5789000											20	0.625	44758	26566	0	152	27959	5371
						21	0.147	55965	34020	3	163	8230	6324000											21	0.265	40706	34284	1	180	10807	2076
						22	0.096	43203	20271	5	93	4161	3197000											22	0.130	43920	32923	0	133	5716	1098
						23	0.066	44431	20076	10	101	2949	2266000											23	0.104	47000	27576	0	103	4893	940
						24	0.046	41229	28821	10	121	1878	1443000											24	0.161	46548	30183	0	124	7512	1443
						25	0.328	50671	24612	9	119	16618	12769000											25	0.141	51370	35426	0	117	7220	1387
						26	0.131	66198	35713	12	161	8701	6686000						COVER1 MG2	16	9	6	1	1	2467	124287	90237	5	255	306675	58912000
						27	0.774	128163	75234	12	255	99241	76257000											2	0.484	43806	28506	0	123	21208	4074000
						28	0.154	66076	38041	15	189	10147	7797000											3	0.536	81311	67737	0	255	43597	8375000
						29	0.124	94253	55063	27	255	11653	8954000											4	0.552	97925	77105	0	255	54035	10380000
						30	0.724	81336	44051	10	252	58853	45223000											5	0.463	89449	71162	3	255	41442	7961000
						31	0.226	81960	52725	11	255	18559	14261000											6	3592	152454	88769	8	255	547597	105193000
						32	0.264	68069	34792	14	174	17983	13818000											7	4409	70329	42725	0	255	310095	59569000
						33	0.321	82036	47869	15	255	26370	20263000											8	0.115	62136	41463	3	130	7116	1367000
						34	0.199	103824	66896	10	255	20673	15885000											9	0.146	44750	31063	2	111	6523	1253000
						35	0.252	66902	39619	11	198	16891	12979000											10	0.604	49483	37191	0	188	29880	5740000
						36	0.167	85039	54337	3	237	14166	10885000											11	0.432	42602	23577	0	125	18407	3536000
						37	0.139	55710	27144	9	125	7758	5961000											12	2936	150059	89299	9	255	440569	84633000
						38	0.242	98403	63176	12	255	23820	18303000											13	0.474	63033	49659	0	244	29860	5736000
						39	0.094	91722	51572	12	225	8594	6604000											14	0.167	54469	35847	6	145	9073	1743000
						40	0.186	57021	29856	8	188	10612	8154000											15	0.156	44200	33296	5	166	6903	1326000
						41	0.197	100517	60101	6	255	19753	15178000											16	0.177	44941	31115	2	150	7954	1528000
						42	0.168	82388	53935	6	255	13831	10628000						COVER1 MG3	22	12	10	0	1	2322	55229	25454	1	150	128225	24632
						43	0.294	72606	51756	1	255	21355	16409000											2	1536	54346	29715	0	169	83457	16032
						44	0.074	55175	29703	12	176	4093	3145000											3	1140	37000	27874	0	138	42181	8103
						45	0.211	66074	39634	8	172	13930	10704000											4	4086	54191	29277	0	200	221448	42540
						46	0.148	42702	24273	0	111	6335	4868000											5	0.255	55061	45497	0	194	14045	2698
						47	0.129	48434	27280	1	116	6240	4795000											6	0.177	45353	35887	0	151	8027	1542
						48	0.118	47297	24715	3	115	5601	4304000											7	2061	51664	29200	0	184	106502	20459
						49	0.359	55054	30351	8	160	19775	15195000											8	2931	54423	28897	0	209	159501	30640
						50	0.074	52684	26733	10	124	3908	3003000											9	0.208	51625	37935	0	143	10750	2065
						51	0.478	66436	37638	1	182	31731	24382000											10	0.224	44349	43840	0	202	9927	1907
						52	0.440	63260	29722	14	180	27827	21382000											11	0.255	43959	35294	0	154	11213	2154
						53	0.069	43358	17154	11	91	2991	2298000											12	0.182	53257	34212	0	125	9703	1864
						54	0.163	46904	21613	4	105	7630	5863000											13	0.344	53500	34864	1	159	18381	3531
						55	0.384	50271	23907	5	142	19300	14830000											14	0.177	50647	38855	0	153	8964	1722
						56	0.221	52871	29581	3	153	11697	8988000											15	0.187	43306	32437	0	119	8116	1559
						57	3015	92655	56122	4	255	279388	214682000											16	0.260	47520	33309	2	133	12369	2376
						58	0.817	84592	42858	7	228	69136	53124000											17	5195	45591	23349	0	224	236857	45500
						59	0.649	61601	32112	8	205	40004	30739000											18	0.505	47928	34085	0	175	24201	4649
						60	0.206	55949	27449	10	166	11504	8840000											19	4956	99001	48784	0	255	490626	94249
						61	0.189	47372	23395	7	129	8939	6869000											20	0.203	53308	34849	10	161	10823	2079
						62	0.142	60743	36343	8	200	8617	6621000											21	0.219	48190	49520	0	225	10536	2024
						63	0.238	66820	35794	9	239	15914	12228000											22	0.422	46284	39789	0	169	19516	3749
						64	0.273	61233	27198	13	179	16735	12859000						COVER1 MG4	17	6	9	2	1	0.859	40515	25605	0	114	34800	6685
						65	0.156	56658	32709	8	176	8848	6799000											2	1598	67248	39315	0	209	107470	20645
						66	0.070	62704	32371	15	166	4407	3386000											3	0.125	51042	37186	0	129	6377	1225
						67	0.120	53848	26188	10	124	6447	4954000											4	0.125	47292	28880	11	106	5908	1135
						68	0.198	51914	27620	9	167	10269	7891000											5	0.302	48776	40041	0	167	14727	2829
						69	0.160	54366	29624	11	133	8702	6687000											6	0.338	62385	50058	0	221	21109	4055
						70	0.092	47521	24281	4	112	4391	3374000											7	0.208	56550	42057	5	196	11775	2262
						71	0.133	50510	26017	10	140	6705	5152000											8	4690	81194	41393	0	238	380824	73156
						72	0.183	52234	26459	11	160	9585	7365000											9	0.219	53405	34066	6	130	11676	2243
						73	0.286	44427	21849	7	123	12720	9774000											10	0.125	44042	41891	2	188	5502	1057
						74	0.164	52849	28669	8	160	8666	6659000											11	2369	78892	47292	0	255	186862	35896
						75	0.164	57357	35051	11	158	9405	7227000											12	0.578	46775	27653	0	120	27028	5192
						76	0.087	49164	27588	4	159	4287	3294000											13	0.599	47139	23255	0	108	28220	5421
						77	0.074	46579	22293	13	107	3455	2655000											14	0.234	45178	28587	0	148	10583	2033
						78	0.125	50448	22963	12	119	6303	4843000											15	0.708	43147	24102	0	125	30547	5868
						79	0.347	44419	20900	7	117	15435	11860000											16	0.338	47431	26923	1	124	16049	3083
						80	0.082	48762	29233	2	164	3998	3072000											17	0.292	41679	30219	0	132	12150	2334
						81	0.091	50200	22643	0	127	4573	3514000						COVER1 MG5	17	6	11	0	1	0.281	39815	34625	0	127	11192	2150000
						82	0.069	43208	21797	6	100	2980	2290000											2	0.239	37913	26364	0	104	9079	1744000
						83	0.112	61640	37403	10	174	6899	5301000											3	0.177	53588	35554	0	150	9485	1822000
						84	1312	88988	47246	13	255	116736	89700000											4	0.349	49269	32999	0	157	17184	3301000
						85	0.319	59771	29276	9	181	19058	14644000											5	0.161	48903	36156	0	135	7892	1516000
						86	0.342	51631	22976	7	163	17672	13579000											6	0.385	81041	71678	3	255	31218	5997000
COVER1 CB2	I	55	35	18	2	1	2836	71872	39576	1	255	203810	156608000											7	0.234	62467	58609	0	227	14633	2811000
						2	0.116	40000	20207	8	103	4633	3560000											8	0.333	76219	59504	0	255	25393	4878000
						3	0.211	40154	23877	4	118	8466	6505000											9	0.172	40424	31414	0	149	6944	1334000
						4	0.325	86412	59549	2	255	28114	21603000											10	0.349	51746	36166	0	142	18048	3467000
						5	0.301	76459	41846	6	248	22985	17662000											11	0.338	50246	27086	4	137	17002	3266000
						6	0.135	73827	40067	23	235	9992	7678000											12	0.390	66107	61625	0	255	25810	4958000
						7	0.083	66594	41948	10	208	5547	4262000											13	0.416	82425	70117	0	255	34326	6594000
						8	0.197	85497	45489	12	255	16801	12910000											14	0.453	42690	24323	10	128	19334	3714000
						9	0.359	86547	47950	10	242	31087	23887000											15	0.135	42423	30532	0	125	5742	1103000
						10	0.539	88114	41233	20	255	47474	36479000											16	0.187	37583	30905	1	139	7043	1353000
						11	0.405	82730	40025	25	251	33484	25729000											17	0.104	44150	32747	0	115	4597	883000
						12	0.150	67696	35210	13	186	10131	7785000						COVER1 MG6	29	11	15	3	1	0.276	44151	34691	0	174	12181	2340000
						13	0.396	103638	47416	21	255	41002	31506000											2	0.078	47333	39908	0	150	3696	710000
						14	0.203	92744	56755	17	255	18829	14468000											3	4321	49816	26639	0	163	215238	41347000
						15	0.435	54254	27272	7	162	23583	18121000											4	0.349	46851	36849	0	166	16341	3139000
						16	0.206	89848	41277	13	204	18475	14196000											5	0.297	63772	49568	1	190	18922	3635000
						17	0.111	84541	33614	26	223	9352	7186000											6	0.187	61972	46118	11	199	11614	2231000
						18	0.131	79891	36398	13	211	10501	8069000											7	0.390	66453	58524	0	255	25945	4984000
						19	0.168	86147	55827	6	255	14462	11113000											8	0.370	68211	58585	0	255	25211	4843000
						20	0.104	78037	49211	8	255	8125	6243000											9	0.276	45698	29579	0	131	12608	2422000
						21	0.636	90605	45745	5	238	57660	44306000											10	0.167	50469	38944	0	141	8407	1615000
						22	0.172	69189	33029	11	197	11886	9133000											11	0.245	42787	31681	3	165	10469	2011000
						23	0.092	66183	30668	22	168	6115	4699000											12	0.187	33361	36755	0	168	6252	1201000
						24	0.207	54673	26094	5	148	11313	8693000											13	0.260	50120	44772	0	161	13045	2506000
						25	0.717	78715	45154	7	255	56444	43372000											14	0.219	68905	62154	0	221	15065	2894000
						26	0.074	53368	26359	11	121	3959	3042000											15	2566	90722	54111	0	255	232827	44726000
						27	0.094	57319	33423	7	144	5371	4127000											16	0.276	53264	41001	0	189	14696	2823000
						28	0.121	48140	26528	12	127	5826	4477000											17	0.146	46036	41435	3	160	6710	1289000
						29	0.592	77523	37589	12	194	45904	35273000											18	0.234	48222	32114	1	144	11296	2170000
						30	0.141	79435	54942	12	255	11165	8579000											19	0.307	50102	30742	3	169	15388	2956000
						31	0.099	51895	23631	11	135	5133	3944000											20	0.229	41568	34629	0	123	9521	1829000
						32	0.115	68818	45022	2	178	7881	6056000											21	0.151	42793	36508	0	142	6460	1241000
						33	0.164	59389	34532	4	158	9738	7483000											22	0.109	42333	36770	7	176	4628	889000
						34	0.177	60654	34373	9	174	10735	8249000											23	0.338	53523	37004	0	154	18110	3479000
						35	0.085	51415	32976	4	177	4349	3342000											24	0.156	48400	36149	0	154	7559	1452000
						36	0.276	57830	33568	7	209	15955	12260000											25	0.094	48222	36177	3	139	4518	868000
						37	0.092	64521	33894	13	176	5962	4581000											26	0.323	33339	27309	0	113	10760	2067000
						38	0.310	55353	28094	7	159	17145	13174000											27	1432	41080	26494	0	132	58808	11297000
						39	0.217	76581	45388	8	237	16644	12789000											28	0.187	39778	28327	0	100	7454	1432000
						40	0.157	74380	35792	14	235	11713	9000000											29	0.146	36179	27348	0	118	5273	1013000
						41	0.141	77759	40705	5	220	10929	8398000						COVER1 MG7	38	6	27	5	1	0.234	77111	52516	0	204	18064	3470
						42	0.120	77946	45905	10	247	9332	7171000											2	0.302	56069	38060	3	162	16929	3252
						43	0.091	54043	27444	9	127	4923	3783000											3	0.359	71638	55611	0	238	25731	4943
						44	0.245	59404	30894	9	166	14534	11168000											4	0.536	78854	59958	0	255	42280	8122
						45	0.129	56030	34346	8	182	7219	5547000											5	0.151	57931	27742	13	111	8745	1680
						46	0.121	51204	29675	3	165	6197	4762000											6	0.312	55300	28988	4	132	17272	3318
						47	0.164	45040	27194	9	136	7385	5675000											7	0.260	47260	23409	0	112	12301	2363
						48	0.109	64893	39399	13	198	7094	5451000											8	0.104	60500	29454	15	108	6299	1210
						49	0.157	47430	20791	7	116	7469	5739000											9	0.125	49750	23475	3	90	6216	1194
						50	0.570	84292	51875	5	255	48048	36920000											10	0.203	44154	20575	1	98	8964	1722
						51	1580	95823	56417	1	255	151391	116329000											11	0.770	66365	54539	0	244	51130	9822
						52	0.118	84451	49003	9	255	10001	7685000											12	0.401	82857	65684	0	255	33212	6380
						53	0.138	58321	28461	13	128	8045	6182000											13	0.151	53517	23378	0	100	8079	1552
						54	0.113	64736	31847	19	172	7329	5632000											14	0.255	59163	41724	0	166	15091	2899
						55	0.226	58466	29217	2	161	13239	10173000											15	0.167	72625	42900	1	148	12098	2324
COVER1 CB3	I	42	14	23	5	1	1273	107359	72925	0	255	136643	104997000											16	4102	92104	49504	0	255	377815	72578
						2	0.511	94863	56104	7	255	48518	37281000											17	1322	93457	68173	0	255	123571	23738
						3	0.376	117228	71603	11	255	44090	33879000											18	0.219	77500	54726	0	202	16944	3255
						4	2315	90841	49955	0	255	210316	161607000											19	0.271	74135	58241	0	208	20068	3855
						5	0.238	58098	37249	0	176	13837	10632000											20	0.500	90573	75125	0	255	45263	8695
						6	0.185	139528	76710	12	255	25785	19813000											21	0.344	56288	34462	1	146	19339	3715
						7	0.518	106764	68069	11	255	55299	42492000											22	0.234	79444	59890	0	226	18610	3575
						8	0.238	109415	73475	12	255	26058	20023000											23	0.495	86979	66856	0	255	43014	8263
						9	0.327	57442	35770	7	255	18764	14418000											24	0.703	56393	26509	0	129	39631	7613
						10	0.567	154734	82523	14	255	87798	67464000											25	0.614	83449	63589	0	255	51260	9847
						11	0.265	63931	35649	8	191	16973	13042000											26	0.489	78883	62955	0	252	38600	7415000
						12	0.632	64348	36403	6	219	40699	31273000											27	0.453	61943	39266	2	200	28053	5389
						13	0.544	67110	32321	11	204	36507	28052000											28	0.286	56455	38622	0	145	16164	3105
						14	0.325	125208	67809	16	255	40736	31302000											29	0.526	54356	28528	0	132	28579	5490
						15	0.455	142546	70214	29	255	64928	49891000											30	0.323	47806	26323	0	104	15430	2964
						16	0.582	89924	50018	13	255	52311	40196000											31	0.208	50175	33107	7	144	10448	2007
						17	0.540	122354	72146	5	255	66081	50777000											32	0.146	53714	20202	9	91	7829	1504
						18	0.591	130119	82915	7	255	76879	59074000											33	0.333	49312	25008	0	95	16429	3156
						19	0.731	163167	86860	16	255	119339	91700000											34	0.255	52796	27475	10	128	13467	2587
						20	2042	107922	65572	11	255	220365	169329000											35	0.234	54844	35355	0	120	12848	2468
						21	2811	91107	55725	4	255	256104	196791000											36	0.281	49870	25180	2	121	14019	2693
						22	1549	109292	61476	14	255	169256	130057000											37	0.302	53500	32114	0	130	16153	3103
						23	0.247	46916	23968	4	126	11601	8914000											38	0.260	56420	39057	0	166	14685	2821
						24	0.422	51836	23672	7	155	21857	16795000						COVER1 MG8	13	3	7	3	1	0.312	47067	40685	0	150	14701	2824000
						25	0.103	52380	38102	3	156	5385	4138000											2	2858	73184	39656	0	246	209152	40178000
						26	0.182	55564	35972	0	201	10124	7779000											3	0.484	42215	24135	0	119	20437	3926000
						27	0.558	75054	55730	7	255	41903	32198000											4	1676	37789	22152	0	118	63342	12168000
						28	0.865	53926	25930	11	158	46670	35861000											5	0.260	34280	21325	2	98	8922	1714000
						29	0.278	76028	47502	4	228	21174	16270000											6	0.120	46522	36317	0	122	5570	1070000
						30	0.147	52602	32195	5	150	7736	5944000											7	0.416	71275	58243	0	255	29683	5702000
						31	0.574	95057	52970	11	255	54555	41920000											8	0.115	36864	35567	0	131	4222	811000
						32	0.937	103056	51483	8	255	96564	74200000											9	0.281	37889	25288	0	108	10651	2046000
						33	0.681	55694	30890	0	203	37907	29128000											10	0.630	73661	65752	0	255	46398	8913000
						34	0.156	62567	35186	12	155	9771	7508000											11	0.115	47636	32664	0	112	5456	1048000
						35	0.327	81582	56401	1	255	26649	20477000											12	0.505	42629	31599	0	155	21525	4135000
						36	0.450	65564	35361	7	193	29522	22685000											13	0.354	44529	31067	0	123	15763	3028000
						37	0.243	47353	26326	9	151	11524	8855000						COVER1 MG9	9	4	0	5	1	2426	146888	88879	14	255	356326	68450
						38	0.454	59613	37541	4	255	27076	20805000											2	0.349	65343	53106	0	225	22790	4378
						39	1346	68596	36467	4	239	92306	70928000											3	0.276	45792	29025	0	118	12634	2427
						40	0.199	55582	29676	14	165	11067	8504000											4	0.203	54590	35870	7	145	11083	2129
						41	0.126	53031	31194	7	171	6694	5144000											5	1968	48738	28407	0	163	95903	18423
						42	0.161	46089	24930	2	165	7438	5715000											6	4472	170800	86114	14	255	763756	146717
COVER1 CB4	I	28	10	14	4	1	0.708	82816	52187	0	255	58631	45052											7	1978	131526	91483	0	255	260178	49980000
						2	0.117	61078	37510	5	186	7154	5497											8	0.234	55933	44803	1	199	13103	2517000
						3	0.664	72135	47000	7	255	47877	36789											9	0.302	52431	41691	0	235	15830	3041000
						4	1296	88586	49462	1	255	114825	88232						COVER1 MG10	9	1	5	3	1	1827	115917	84039	0	255	211802	40687
						5	0.275	63915	38010	0	199	17551	13486											2	2827	123343	87293	1	255	348648	66975
						6	0.495	81208	44915	13	239	40160	30859											3	0.276	53717	40869	0	209	14820	2847
						7	0.502	85306	52267	5	255	42853	32928											4	0.083	43125	32093	13	134	3592	690
						8	0.181	94813	59451	12	255	17151	13179											5	0.245	62936	46892	5	245	15398	2958
						9	0.349	78134	43765	10	227	27251	20940											6	0.364	46929	36150	0	141	17101	3285
						10	0.519	75827	44574	7	255	39374	30255											7	0.250	41438	23071	0	106	10354	1989
						11	0.385	80909	45870	2	232	31167	23949											8	0.359	46261	29807	0	148	16616	3192
						12	0.505	93644	55631	6	255	47285	36334											9	0.609	44932	30423	0	169	27366	5257
						13	1066	100520	57205	2	255	107139	82326						COVER1 MG11	11	2	4	5	1	14784	169609	86915	0	255	2507504	481690
						14	0.612	84168	49212	9	255	51482	39559											2	12395	157915	89957	2	255	1957300	375996
						15	0.643	69334	38256	5	240	44574	34251											3	5075	153502	88403	0	255	779097	149664
						16	0.228	67274	42967	6	255	15321	11773											4	0.906	66471	46202	0	220	60208	11566
						17	0.340	64184	35164	3	172	21801	16752											5	0.141	52630	48574	3	210	7397	1421
						18	0.178	58774	28760	0	172	10479	8052											6	0.604	50853	38738	0	169	30708	5899
						19	1093	62811	35223	0	255	68663	52761											7	0.359	46087	33302	0	131	16554	3180
						20	1662	72782	33733	0	216	120956	92943000											8	0.344	54682	44175	0	193	18787	3609
						21	0.329	62312	40577	5	255	20517	15765000											9	0.115	50227	32778	0	118	5752	1105
						22	0.191	72293	47545	0	243	13830	10627000											10	0.292	57536	40429	8	196	16773	3222
						23	0.258	64369	43046	2	249	16586	12745000											11	0.245	40489	27185	4	113	9906	1903
						24	0.337	65525	38920	5	255	22086	16971000						COVER1 MG12	6	2	3	1	1	4060	162092	84161	10	255	658159	126432000
						25	0.472	51835	25278	4	152	24487	18816000											2	0.271	66019	51040	0	236	17871	3433000
						26	1002	86783	47740	0	255	86964	66823000											3	0.104	45850	31003	2	111	4774	917000
						27	0.364	81750	48227	2	255	29789	22890000											4	0.130	39480	25181	6	103	5138	987000
						28	0.163	65112	43892	0	195	10592	8139000											5	0.297	67789	46012	5	209	20115	3864000
COVER1 CB5	I	31	8	21	2	1	0.431	135045	73559	12	255	58173	44700000											6	0.302	41793	29658	0	108	12618	2424000
						2	0.531	104809	65453	6	255	55651	42762000						COVER2 MG1	19	2	14	3	1	0.817	48121	27289	5	128	39329	7555000
						3	1123	154610	76907	0	255	173643	133428000											2	0.276	41453	23644	5	131	11437	2197000
						4	2315	111812	59347	1	255	258867	198914000											3	0.333	38094	20211	0	85	12691	2438000
						5	0.288	88122	55351	9	255	25345	19475000											4	0.562	47648	28093	0	122	26788	5146000
						6	1135	87697	61660	0	255	99521	76472000											5	1104	57835	42050	0	255	63826	12261000
						7	0.729	94684	61074	2	255	69004	53023000											6	0.276	45226	28238	0	136	12478	2397000
						8	0.357	58518	36184	0	213	20867	16034000											7	0.198	48342	33374	3	145	9563	1837000
						9	0.272	83579	52674	0	251	22733	17468000											8	0.432	46120	30166	0	133	19927	3828000
						10	0.124	61821	37883	1	208	7643	5873000											9	0.838	74280	50591	0	245	62254	11959000
						11	0.435	69216	46523	0	255	30086	23118000											10	0.531	49765	31203	0	137	26424	5076000
						12	0.491	111138	68374	6	255	54527	41899000											11	0.479	71924	52203	0	221	34446	6617000
						13	0.246	73386	50224	8	208	18050	13870000											12	0.432	56795	34902	5	232	24539	4714000
						14	0.217	132719	75982	15	255	28844	22164000											13	0.349	63746	41569	0	161	22233	4271000
						15	0.258	136303	72719	10	255	35122	26988000											14	0.479	50815	34647	0	169	24336	4675000
						16	0.146	58768	29278	10	125	8566	6582000											15	0.599	46696	29352	0	149	27954	5370000
						17	0.442	85391	60710	0	255	37784	29033000											16	0.146	48857	29176	6	134	7121	1368000
						18	0.207	54226	33985	0	160	11221	8622000											17	0.416	61237	39933	4	214	25502	4899000
						19	0.701	89738	57992	0	255	62948	48369000											18	0.229	60841	31513	15	138	13935	2677000
						20	1011	93651	56039	0	255	94699	72767000											19	0.234	54333	36722	0	185	12728	2445000
						21	0.426	84373	62108	0	255	35906	27590000						COVER2 MG2	15	9	6	0	1	0.172	62030	48684	6	193	10656	2047000
						22	0.258	49394	34029	0	174	12728	9780000											2	0.333	55094	40643	0	194	18355	3526000
						23	0.156	75283	58246	0	255	11757	9034000											3	0.151	51448	35167	0	162	7767	1492000
						24	0.428	69252	42176	3	240	29651	22784000											4	0.115	50682	32839	0	139	5804	1115000
						25	0.316	58226	40568	0	255	18414	14149000											5	0.104	47950	33763	0	111	4992	959000
						26	3760	112596	60905	2	255	423334	325291000											6	0.146	41179	21133	12	91	6002	1153000
						27	0.202	44219	29909	0	124	8920	6854000											7	0.172	46091	19974	10	101	7918	1521000
						28	0.479	53595	31500	0	189	25668	19723000											8	0.292	43696	33209	0	191	12738	2447000
						29	0.397	40528	25966	0	155	16087	12361000											9	0.208	49700	38257	0	145	10349	1988000
						30	0.478	87466	71706	0	255	41775	32100000											10	0.427	49402	30933	0	147	21088	4051000
						31	0.303	55378	33767	3	168	16792	12903000											11	0.177	43853	34223	0	122	7762	1491000
COVER1 CB6	I	54	20	27	7	1	0.381	84116	41720	13	237	32074	24646											12	0.302	71517	79440	0	255	21593	4148000
						2	0.387	101364	62665	11	255	39179	30105											13	0.135	44269	34512	0	136	5992	1151000
						3	0.155	75580	35235	13	215	11705	8994											14	0.177	51676	26059	0	94	9146	1757000
						4	0.120	70446	40246	7	238	8434	6481											15	0.307	50492	31395	3	151	15508	2979000
						5	0.264	74414	41944	6	255	19659	15106000						COVER2 MG3	8	3	5	0	1	0.229	45341	32064	0	138	10385	1995
						6	0.135	60760	32471	3	191	8224	6319000											2	0.094	45167	28778	0	119	4232	813
						7	0.310	107496	53648	17	255	33295	25584000											3	0.208	50250	39859	0	166	10463	2010
						8	0.246	69312	35013	11	197	17048	13100000											4	0.250	63750	58450	0	227	15929	3060
						9	0.256	128761	66634	22	255	33011	25366000											5	0.260	44200	29196	3	127	11504	2210
						10	0.213	117134	66320	19	255	25000	19210000											6	0.156	40400	23922	5	107	6309	1212
						11	0.427	123771	67975	18	255	52833	40597000											7	0.255	40673	29661	1	143	10375	1993000
						12	0.116	104753	46696	15	232	12133	9323000											8	0.120	43130	26593	4	94	5164	992000
						13	0.181	100374	67145	9	255	18157	13952000
						14	0.685	132238	64678	23	255	90522	69557000
						15	0.134	101903	52637	22	255	13660	10496000
						16	0.413	139110	70672	20	255	57389	44098000
						17	0.324	127161	72646	12	255	41206	31663000
						18	0.336	85322	43522	11	228	28648	22013000
						19	0.081	67613	41526	11	182	5455	4192000
						20	0.143	65991	39868	6	198	9447	7259000
						21	0.134	65340	38085	5	193	8758	6730000
						22	0.522	118514	70563	13	255	61848	47524000
						23	0.250	110724	59022	22	255	27666	21259000
						24	0.324	128414	66525	22	255	41612	31975000
						25	0.268	112442	57479	27	255	30144	23163000
						26	0.315	120021	59962	24	255	37799	29045000
						27	0.476	82183	46894	9	255	39145	30079000
						28	0.334	77331	43070	15	255	25864	19874000
						29	0.660	70298	38738	11	255	46383	35641000
						30	0.492	112101	67083	8	255	55146	42374000
						31	0.234	108561	61355	22	255	25431	19541000
						32	0.730	125964	69844	11	255	91965	70666000
						33	0.508	89195	47755	9	255	45271	34786000
						34	0.924	85203	45621	2	255	78727	60494000
						35	1879	75831	37891	0	255	142503	109500000
						36	1868	100400	51958	10	255	187498	144074000
						37	1121	76314	43256	6	255	85510	65706000
						38	0.567	77782	54451	0	255	44134	33913000
						39	0.169	86215	45284	5	248	14586	11208000
						40	1493	102432	56698	5	255	152902	117490000
						41	1297	69752	35989	7	212	90503	69543000
						42	0.251	99435	54345	13	255	24975	19191000
						43	0.619	75452	46049	1	255	46740	35915000
						44	0.701	70200	37184	2	225	49242	37838000
						45	0.319	65514	38182	0	182	20889	16051000
						46	0.173	68301	42760	6	255	11822	9084000
						47	0.086	63061	39668	12	185	5416	4162000
						48	0.064	60224	39899	8	191	3840	2951000
						49	0.383	59184	35833	3	246	22644	17400000
						50	0.534	93939	64939	6	255	50123	38515000
						51	0.193	69446	44073	12	255	13376	10278000
						52	2002	152787	71265	18	255	305811	234986000
						53	0.894	81808	42616	0	241	73141	56202000
						54	0.340	63594	35196	0	191	21601	16598000
COVER1 CB7	I	34	5	24	5	1	0.972	102345	56480	3	255	99495	76452
						2	0.251	85725	44326	4	212	21532	16545
						3	0.269	89739	43829	13	255	24175	18576
						4	0.203	76032	45222	10	206	15436	11861
						5	0.744	74414	39410	0	232	55394	42565
						6	0.295	96859	55663	1	255	28614	21987
						7	0.286	93123	54973	1	255	26662	20487
						8	0.484	114497	64381	20	255	55431	42593
						9	0.724	87583	48229	6	255	63373	48696
						10	0.747	81132	37410	8	208	60606	46570
						11	0.251	82176	39180	21	217	20640	15860000
						12	0.558	85135	38405	16	250	47531	36523000
						13	0.232	87298	50818	16	255	20222	15539000
						14	0.435	99048	54082	5	254	43053	33082000
						15	0.623	104123	58310	12	255	64907	49875000
						16	0.200	107968	52519	20	255	21638	16627000
						17	0.237	69137	38222	5	213	16376	12583000
						18	0.311	95268	53598	8	252	29632	22769000
						19	0.380	94277	46504	10	255	35826	27529000
						20	0.374	78819	39850	10	255	29439	22621000
						21	0.379	98082	54854	12	255	37145	28542000
						22	0.342	71821	45116	4	255	24582	18889000
						23	1192	96313	53124	5	255	114814	88223000
						24	0.125	65719	43622	7	176	8211	6309000
						25	0.444	56516	36076	0	216	25081	19272000
						26	0.302	57241	34628	0	179	17283	13280000
						27	0.405	81669	54087	0	255	33054	25399000
						28	0.245	92016	50319	16	255	22513	17299000
						29	0.360	88801	43648	22	250	32012	24598000
						30	1312	104372	57343	10	255	136917	105207000
						31	0.526	67946	41537	5	237	35723	27450000
						32	0.069	79887	49767	0	224	5510	4234000
						33	1174	128537	56792	13	255	150885	115940000
						34	0.547	79869	43242	11	255	43656	33545000
COVER1 CB8	I	49	8	34	7	1	0.295	92978	64877	5	255	27467	21106000
						2	0.475	151773	83934	4	255	72094	55397000
						3	0.320	91744	53190	8	255	29371	22569000
						4	0.699	135639	81531	0	255	94792	72838000
						5	0.442	61097	39228	2	215	27034	20773000
						6	0.229	69415	47338	5	225	15899	12217000
						7	0.530	103396	58043	5	255	54766	42082000
						8	0.371	82253	43057	9	225	30507	23442000
						9	0.310	62345	42885	0	240	19310	14838000
						10	0.523	63995	39515	1	255	33480	25726000
						11	0.328	62925	39559	2	253	20636	15857000
						12	0.263	75718	42544	0	231	19905	15295000
						13	0.249	81723	53915	1	255	20314	15609000
						14	0.216	72849	43675	12	202	15738	12093000
						15	0.385	110882	76689	4	255	42713	32821000
						16	0.121	70312	40662	4	209	8510	6539000
						17	0.495	56421	32549	1	175	27902	21440000
						18	0.202	63806	36729	2	177	12871	9890000
						19	0.376	95969	59271	6	255	36094	27735000
						20	0.730	105916	68963	1	255	77328	59419000
						21	0.216	62982	43243	4	255	13606	10455000
						22	0.446	76227	44347	10	255	34026	26146000
						23	0.777	105330	61034	7	255	81835	62882000
						24	0.941	85343	54535	6	255	80300	61703000
						25	0.387	63232	34616	3	193	24440	18780000
						26	0.726	96950	59160	13	255	70403	54098000
						27	0.682	93216	52161	6	255	63567	48845000
						28	0.536	125985	76075	12	255	67551	51906000
						29	0.219	74345	44434	9	217	16255	12490000
						30	0.541	112435	64922	12	255	60870	46773000
						31	0.349	109840	60530	12	255	38309	29437000
						32	0.107	119280	69511	20	255	12729	9781000
						33	0.120	94913	50113	18	234	11364	8732000
						34	0.504	86501	51199	3	255	43566	33476000
						35	0.355	77300	40329	8	201	27463	21103000
						36	1163	103776	59610	8	255	120739	92776000
						37	0.321	81518	48132	7	233	26204	20135000
						38	0.504	67227	39102	3	209	33859	26017000
						39	0.627	108743	71124	8	255	68212	52414000
						40	0.374	86244	51253	6	243	32212	24752000
						41	0.278	85505	44766	12	247	23813	18298000
						42	0.323	69000	32065	6	164	22270	17112000
						43	0.263	57020	35104	4	202	14990	11518000
						44	0.130	67100	37382	6	192	8732	6710000
						45	0.561	64246	38834	0	242	36036	27690000
						46	0.285	83306	59708	2	255	23743	18244000
						47	0.157	67364	37929	3	193	10608	8151000
						48	0.172	74780	44172	7	195	12846	9871000
						49	0.157	66405	46431	0	198	10457	8035000
COVER1 CB9	I	62	7	37	18	1	0.349	101951	51940	4	255	35558	27323
						2	0.508	88423	54767	9	255	44879	34485
						3	0.152	74256	41229	5	225	11307	8688
						4	0.850	87905	46122	8	255	74703	57402
						5	0.783	110043	54022	10	255	86213	66246
						6	0.927	83933	36887	11	214	77772	59760
						7	0.302	101026	59386	6	255	30502	23438
						8	0.422	73090	40414	8	255	30818	23681
						9	0.496	117882	69384	9	255	58450	44913
						10	0.213	72079	38847	11	217	15384	11821
						11	0.505	89961	50157	11	255	45425	34905
						12	0.466	91620	46442	8	255	42686	32800
						13	0.548	117192	58190	32	255	64209	49338
						14	0.560	96858	52281	15	255	54202	41649
						15	0.353	102369	58081	7	255	36103	27742
						16	0.659	136506	66374	28	255	89890	69072
						17	0.452	125504	54644	20	255	56676	43550
						18	0.567	146622	70087	18	255	83195	63927
						19	0.746	111714	54227	12	255	83305	64012
						20	0.111	86518	44378	25	183	9571	7354
						21	0.203	83814	51424	15	255	17016	13075
						22	0.370	77232	40051	17	220	28545	21934
						23	0.143	70845	33920	12	178	10142	7793
						24	0.090	65942	37009	5	160	5921	4550
						25	0.275	96137	49663	18	255	26399	20285
						26	0.364	92804	39279	18	226	33817	25985
						27	0.717	132383	51488	24	255	94928	72943
						28	1914	150191	72408	11	255	287520	220931
						29	1916	119479	54757	9	255	228881	175873
						30	0.401	110244	59933	13	255	44189	33955
						31	0.927	110021	57078	14	255	101945	78335
						32	0.601	133872	73810	13	255	80490	61849000
						33	0.197	100033	58490	19	255	19658	15105
						34	1247	109903	54748	7	255	137021	105287
						35	0.351	106170	53788	10	255	37306	28666
						36	0.232	81230	47401	13	250	18817	14459
						37	0.277	70728	35575	11	215	19606	15065
						38	0.760	103433	66801	0	255	78611	60405
						39	1619	109143	51818	8	255	176697	135774
						40	1383	127985	61598	24	255	177053	136048
						41	0.502	108267	57306	16	255	54387	41791
						42	0.377	101097	54801	7	255	38154	29318000
						43	0.501	89649	49186	3	255	44918	34515
						44	0.972	74720	34844	3	217	72639	55816000
						45	0.582	64159	33657	10	202	37323	28679000
						46	0.536	78133	41076	11	241	41893	32191000
						47	0.648	99293	62847	2	255	64352	49448
						48	0.526	82948	55908	0	255	43611	33511
						49	0.483	66636	35077	3	212	32173	24722
						50	0.318	72910	41446	0	224	23152	17790
						51	0.298	78751	55103	6	255	23469	18034
						52	1297	98604	45462	18	255	127938	98308
						53	0.852	94565	45352	14	245	80609	61940
						54	0.428	85413	45248	15	255	36571	28101
						55	0.407	95268	44064	16	255	38806	29819
						56	0.485	87214	38382	17	233	42336	32531
						57	0.575	91548	52427	10	255	52660	40464
						58	0.470	117438	56625	25	255	55173	42395
						59	0.204	96605	49317	23	255	19738	15167
						60	0.204	69866	38713	13	208	14275	10969
						61	0.198	92697	42140	18	244	18337	14090
						62	0.120	71467	41027	1	237	8557	6575
COVER1 CB10	I	39	0	26	13	1	0.700	91082	43445	6	255	63771	49002000
						2	0.255	58505	30146	7	166	14923	11467000
						3	0.354	133452	58168	21	255	47240	36299000
						4	0.427	122652	63338	13	255	52355	40230000
						5	0.377	87066	45290	16	246	32859	25249000
						6	0.485	112276	65632	3	255	54501	41879000
						7	0.545	102642	51933	6	255	55969	43007000
						8	0.338	104408	50913	18	255	35328	27146000
						9	0.617	137825	71011	18	255	85019	65329000
						10	0.226	88925	46869	13	251	20137	15473000
						11	0.470	138762	75809	15	255	65191	50093000
						12	0.302	78953	42692	12	255	23838	18317000
						13	0.230	77927	40481	12	234	17950	13793000
						14	0.470	127706	74303	15	255	59997	46102000
						15	0.678	113760	53197	10	255	77133	59269000
						16	0.677	128604	54027	21	255	87030	66874000
						17	0.832	111573	61313	15	255	92783	71295000
						18	0.638	119671	66192	17	255	76313	58639000
						19	0.734	108174	58081	19	255	79399	61010000
						20	0.327	111857	66591	9	255	36538	28076000
						21	0.517	91766	44359	12	238	47411	36431000
						22	0.401	82971	47256	10	249	33257	25555000
						23	2314	122642	64404	12	255	283780	218057000
						24	0.989	148203	65983	26	255	146582	112634000
						25	0.553	137753	74061	18	255	76191	58545000
						26	0.393	107321	55416	19	255	42180	32411000
						27	0.328	92825	48234	8	255	30442	23392000
						28	0.807	140095	76188	14	255	113038	86859000
						29	0.416	83872	54196	0	255	34928	26839000
						30	0.552	132965	77523	7	255	73369	56377000
						31	0.236	94580	44223	14	238	22279	17119000
						32	0.371	120702	61988	11	255	44768	34400000
						33	0.332	105369	52303	13	255	34967	26869000
						34	0.207	101132	57351	19	255	20927	16080000
						35	2471	165864	75417	5	255	409909	314975000
						36	0.718	90545	49036	6	255	65045	49981000
						37	0.478	81572	46113	5	255	38960	29937000
						38	7180	140017	68101	9	255	1005296	772472000
						39	2212	130108	67323	6	255	287848	221183000
COVER1 CB11	I	41	5	19	17	1	0.549	131597	80003	1	255	72272	55534000
						2	0.495	74413	45312	0	237	36800	28277000
						3	0.146	72464	37042	15	186	10562	8116000
						4	0.091	62486	33610	11	145	5692	4374000
						5	0.722	82083	43135	9	255	59287	45556000
						6	0.357	76898	48782	11	255	27421	21070000
						7	0.612	76819	40337	5	255	46987	36105000
						8	0.293	87320	44615	10	248	25569	19647000
						9	0.593	90197	52527	12	255	53527	41130000
						10	0.388	90205	52070	17	255	34983	26881000
						11	1636	92150	44183	11	255	150745	115833000
						12	0.298	125441	75405	21	255	37384	28726000
						13	0.394	70838	35875	7	220	27933	21464000
						14	0.191	74918	39673	19	215	14332	11013000
						15	0.709	110099	59188	13	255	78089	60004000
						16	0.574	109286	58724	15	255	62721	48195000
						17	0.755	91024	46754	9	255	68706	52794000
						18	0.489	76745	39872	0	216	37553	28856000
						19	1093	93810	53680	2	255	102550	78800000
						20	0.623	121747	67590	10	255	75894	58317000
						21	0.558	105193	56340	14	255	58730	45128000
						22	0.733	129446	74423	7	255	94844	72878000
						23	0.977	113590	58482	3	255	111017	85306000
						24	0.661	90939	40224	10	232	60121	46197000
						25	0.167	89617	51574	5	247	14928	11471000
						26	0.260	80860	44450	0	255	21046	16172000
						27	0.783	128895	65641	3	255	100982	77595000
						28	0.478	88360	47759	15	255	42202	32428000
						29	0.338	75950	39772	4	242	25699	19747000
						30	0.134	73485	39836	6	221	9850	7569000
						31	0.406	100295	70056	0	255	40723	31292000
						32	2663	127509	67051	9	255	339514	260883000
						33	0.336	67512	36323	10	208	22668	17418000
						34	0.889	102602	49746	12	255	91198	70077000
						35	0.351	108248	51059	19	255	38036	29227000
						36	0.189	102083	64220	20	255	19263	14802000
						37	0.944	87887	38591	18	255	82923	63718000
						38	0.669	69385	31005	12	192	46413	35664000
						39	0.726	84616	42385	9	255	61447	47216000
						40	1987	84130	40731	7	255	167186	128466000
						41	0.273	77114	42181	14	255	21075	16194000
COVER1 CB12	I	27	4	10	13	1	0.744	129385	83302	3	255	96314	74008
						2	0.397	105918	72729	0	255	42042	32305
						3	0.973	127463	66765	2	255	124078	95342
						4	2670	129246	69110	6	255	345147	265212
						5	0.919	133161	66188	16	255	122347	94012
						6	0.950	98695	58407	10	255	93762	72047
						7	0.933	119132	58725	22	255	111163	85418
						8	0.708	114702	55378	18	255	81205	62398
						9	0.621	146017	76961	19	255	90643	69650
						10	0.182	93107	49435	16	241	16964	13035
						11	0.207	118912	63281	26	255	24606	18907
						12	0.544	150278	78548	9	255	81749	62816
						13	0.155	70336	39411	6	192	10893	8370
						14	0.863	117421	68392	14	255	101314	77850
						15	0.976	120749	68107	9	255	117858	90562
						16	0.513	134622	72628	27	255	69028	53041
						17	0.366	93121	55450	12	255	34054	26167
						18	0.323	71452	40198	13	221	23061	17720
						19	0.605	148073	79685	20	255	89607	68854
						20	0.458	75386	43088	3	247	34534	26536
						21	0.727	79220	47120	4	255	57631	44284
						22	3302	100725	62916	1	255	332559	255539
						23	0.193	51351	38055	0	195	9891	7600
						24	0.099	83961	45138	22	255	8304	6381
						25	0.241	45795	30016	0	140	11025	8472
						26	0.284	53234	30794	0	172	15103	11605
						27	0.273	79790	40511	17	241	21806	16756
COVER1 CB13	I	38	4	20	14	1	0.268	61864	32163	13	187	16585	12744000
						2	0.163	64912	39587	12	255	10560	8114000
						3	0.357	81533	46206	6	255	29073	22340000
						4	0.376	93491	57267	13	255	35163	27019000
						5	0.923	84059	50067	3	255	77561	59598000
						6	0.359	75261	50433	1	255	27033	20772000
						7	0.626	79854	41877	8	245	49987	38410000
						8	3319	95814	52391	2	255	317965	244325000
						9	0.332	71153	39371	6	208	23613	18144000
						10	0.103	76114	41317	19	241	7825	6013000
						11	0.557	77811	43365	7	214	43341	33303000
						12	0.476	56923	31173	6	219	27113	20834000
						13	0.219	74238	41322	13	209	16231	12472000
						14	0.742	84593	57786	5	255	62751	48218000
						15	0.642	82353	47162	4	255	52837	40600000
						16	0.773	87052	53496	1	255	67294	51709000
						17	0.523	109761	68163	2	255	57423	44124000
						18	0.364	86225	40739	7	224	31420	24143000
						19	0.327	67801	38228	2	197	22147	17018000
						20	1989	88382	48384	3	255	175752	135048000
						21	1817	99865	53418	7	255	181431	139412000
						22	1512	103165	56330	3	255	156009	119878000
						23	1132	90132	54624	0	255	102049	78415000
						24	0.917	85030	47657	4	255	78014	59946000
						25	0.320	56077	32684	7	174	17953	13795000
						26	0.478	55842	30549	0	176	26671	20494000
						27	0.934	63951	31548	6	187	59756	45917000
						28	0.582	71998	36291	8	218	41883	32183000
						29	0.431	69662	38510	0	240	30008	23058000
						30	0.357	62336	37106	12	231	22228	17080000
						31	0.303	73090	41224	8	249	22163	17030000
						32	0.185	58775	35807	0	189	10861	8346000
						33	1499	51432	29378	0	170	77108	59250000
						34	0.907	64294	38074	1	255	58320	44813000
						35	0.256	57604	36585	4	209	14768	11348000
						36	0.234	58822	36529	4	217	13779	10588000
						37	0.187	54042	33733	2	175	10128	7782000
						38	0.539	55638	32091	3	219	29976	23034000
COVER1 CB14	I	56	1	38	17	1	0.497	99492	67140	8	255	49461	38006
						2	0.937	153801	68860	24	255	144113	110737
						3	0.385	117787	65829	9	255	45373	34865
						4	0.282	72166	46270	6	255	20380	15660000
						5	0.345	82483	50644	6	236	28446	21858000
						6	0.721	75702	49904	0	255	54579	41939000
						7	0.527	53126	30596	0	181	28001	21516000
						8	1365	80701	49295	0	255	110170	84655000
						9	0.531	99539	63976	6	255	52853	40612000
						10	0.350	89086	51967	2	246	31187	23964000
						11	0.580	86457	56261	0	255	50182	38560000
						12	0.200	86701	52553	17	255	17376	13352000
						13	0.457	105621	64750	4	255	48247	37073000
						14	0.336	83516	52329	10	255	28041	21547000
						15	0.311	80075	53204	1	255	24906	19138000
						16	0.345	87151	59306	7	255	30056	23095000
						17	0.467	87593	53040	10	255	40924	31446000
						18	0.383	129003	83016	4	255	49358	37927000
						19	0.554	96150	50242	5	255	53305	40960000
						20	0.268	74874	49651	0	255	20073	15424000
						21	0.587	103523	57314	19	255	60761	46689000
						22	0.428	126903	70443	9	255	54335	41751000
						23	0.962	111510	64552	7	255	107243	82406000
						24	0.837	164012	75686	20	255	137246	105460000
						25	1020	151892	70403	15	255	154975	119083000
						26	0.455	120169	64404	17	255	54736	42059000
						27	0.871	148442	75111	17	255	129240	99308000
						28	0.770	139562	68428	12	255	107523	82621000
						29	1157	154196	75849	13	255	178396	137080000
						30	0.493	118625	70354	16	255	58510	44959000
						31	0.557	76072	43277	6	225	42372	32559000
						32	0.442	141441	70977	26	255	62584	48090000
						33	0.324	86795	48838	13	255	28126	21612000
						34	0.254	75354	40494	14	202	19123	14694000
						35	0.260	75985	53093	6	255	19777	15197000
						36	0.439	101982	61981	9	255	44727	34368000
						37	0.591	98639	63007	11	255	58279	44782000
						38	1532	114065	68042	0	255	174718	134254000
						39	0.390	91200	52801	5	255	35606	27360000
						40	0.629	73199	40654	11	245	46011	35355000
						41	0.644	96418	68151	0	255	62112	47727000
						42	0.564	79203	44764	2	255	44632	34295000
						43	0.596	81068	42029	12	255	48320	37129000
						44	0.855	104787	59004	8	255	89595	68845000
						45	0.311	80736	47287	0	238	25112	19296000
						46	0.661	113467	62467	12	255	75014	57641000
						47	0.479	109016	68563	6	255	52210	40118000
						48	0.492	69791	40269	0	244	34332	26381000
						49	0.203	68962	39593	8	169	14000	10758000
						50	1119	102588	61231	0	255	114817	88226000
						51	0.183	82149	56020	8	255	15074	11583000
						52	0.350	128457	73731	13	255	44970	34555000
						53	0.613	96921	67660	5	255	59409	45650000
						54	0.390	73280	43230	4	255	28610	21984000
						55	0.285	59995	44570	1	255	17099	13139000
						56	0.729	65820	37037	0	195	47968	36859000
COVER1 CB15	I	42	9	25	8	1	1434	171789	80640	21	255	246370	189311000
						2	0.599	81683	39075	12	240	48899	37574000
						3	0.463	87992	42523	19	231	40766	31325000
						4	0.255	80092	35077	16	199	20429	15698000
						5	0.128	120286	58552	27	255	15341	11788000
						6	0.200	125812	72860	15	255	25215	19375000
						7	0.305	101838	45075	20	255	31012	23830000
						8	0.312	107933	52631	17	255	33712	25904000
						9	0.685	98456	50048	10	255	67397	51788000
						10	0.360	75444	37722	12	207	27197	20898000
						11	0.787	108944	51040	23	255	85777	65911000
						12	0.269	96580	44801	17	255	26018	19992000
						13	0.285	90242	48188	20	255	25720	19763000
						14	0.505	101523	51247	16	255	51264	39391000
						15	0.435	83521	40238	15	243	36304	27896000
						16	0.341	108363	55471	21	255	36948	28391000
						17	0.364	77493	37250	6	209	28238	21698000
						18	0.284	103853	64226	4	255	29464	22640000
						19	0.295	111731	53058	22	255	33007	25363000
						20	0.247	96884	50619	19	250	23956	18408000
						21	0.893	125445	58539	19	255	111992	86055000
						22	0.592	108479	53340	19	255	64235	49358000
						23	1467	109043	49084	16	255	159932	122892000
						24	1632	96627	43195	16	255	157691	121170000
						25	0.971	102441	50949	21	255	99454	76421000
						26	0.445	117553	55029	11	255	52320	40203000
						27	0.502	100228	46024	18	255	50349	38688000
						28	0.118	88396	48715	10	245	10468	8044000
						29	0.193	91858	52868	11	255	17693	13595000
						30	0.178	90891	48340	18	255	16205	12452000
						31	0.497	90707	42241	15	255	45094	34650000
						32	0.198	90651	42372	2	246	17932	13779000
						33	0.793	86386	43364	11	255	68465	52609000
						34	0.388	71232	35125	8	211	27625	21227000
						35	0.387	61131	27475	9	159	23628	18156000
						36	0.341	73504	37409	20	255	25062	19258000
						37	0.169	66685	37983	10	217	11282	8669000
						38	0.109	92274	62247	1	255	10087	7751000
						39	1202	93920	41580	8	255	112938	86782000
						40	0.102	77282	37007	23	170	7845	6028000
						41	0.206	75753	31156	24	193	15576	11969000
						42	0.164	77071	37695	14	174	12638	9711000
		45.6	11.8	24.6	9.2

## Sheet: Strep N3
Cell Bodies (CB)																			Microgrooves (MG)
photo	cells	number of vesicles per cell	number of small vesicles (<0,2)	number of medium vesicles (0,2-0,6)	Number of large vesicles (>0,6)	vesicles	Area	Mean	StdDev	Min	Max	IntDen	RawIntDen						photo	nuber of vesicles per microgroove	Number of small vesicles (<0,2)	Number of medium vesicles (0,2-0,6)	Number of large vesicles (>0,6)	vesicles	Area	Mean	StdDev	Min	Max	IntDen	RawIntDen
COVER2 CB1	I	2	0	2	0	1	0.500	50521	27895	0	167	25247	19400						COVER1 MG1	0	0	0	0	0	0	0	0	0	0	0	0
						2	0.336	54314	32929	0	156	18237	14013						COVER1 MG2	2	1	1	0	1	0.156	62867	48691	8	222	9818	1886
COVER2 CB2	I	1	0	0	1	1	0.865	41510	28275	0	186	35924	27604											2	0.333	49469	37506	0	153	16481	3166
	II	4	0	3	1	2	0.284	64569	35692	5	190	18319	14076000						COVER1 MG3	0	0	0	0	0	0	0	0	0	0	0	0
						3	0.556	53007	31271	0	174	29456	22634000						COVER1 MG4	0	0	0	0	0	0	0	0	0	0	0	0
						4	0.367	63982	41133	0	216	23481	18043000						COVER1 MG5	2	0	1	1	1	1560	44881	26994	0	169	69996	13554000
COVER2 CB3	I	2	0	1	1	1	0.363	49197	34031	0	221	17863	13726											2	0.372	67778	51666	2	255	25202	4880000
						2	0.601	40024	26390	0	203	24064	18491						COVER1 MG6	1	0	1	0	1	0.250	20771	20596	0	83	5190	997
COVER2 CB4	I	1	0	1	0	1	0.402	30434	25674	0	157	12238	9404						COVER1 MG7	0	0	0	0	0	0	0	0	0	0	0	0
COVER2 CB5	I	2	2	0	0	1	0.147	46416	33636	0	167	6826	5245						COVER1 MG8	0	0	0	0	0	0	0	0	0	0	0	0
						2	0.111	50176	29983	7	160	5550	4265						COVER1 MG9	0	0	0	0	0	0	0	0	0	0	0	0
COVER2 CB6	I	0	0	0	0	0	0	0	0	0	0	0	0						COVER1 MG10	0	0	0	0	0	0	0	0	0	0	0	0
COVER2 CB7	I	0	0	0	0	0	0	0	0	0	0	0	0						COVER1 MG11	0	0	0	0	0	0	0	0	0	0	0	0
COVER2 CB8	I	0	0	0	0	0	0	0	0	0	0	0	0						COVER1 MG12	0	0	0	0	0	0	0	0	0	0	0	0
COVER2 CB9	I	0	0	0	0	0	0	0	0	0	0	0	0						COVER1 MG13	0	0	0	0	0	0	0	0	0	0	0	0
COVER1 CB1	I	0	0	0	0	0	0	0	0	0	0	0	0						COVER1 MG14	0		0	0	0	0	0	0	0	0	0	0
COVER1 CB2	I	0	0	0	0	0	0	0	0	0	0	0	0						COVER1 MG15	2	1	1	0	1	0.245	36787	27792	0	110	9001	1729000
COVER1 CB3	I	0	0	0	0	0	0	0	0	0	0	0	0											2	0.109	39905	38754	0	112	4362	838000
COVER1 CB4	I	0	0	0	0	0	0	0	0	0	0	0	0
COVER1 CB5	I	0	0	0	0	0	0	0	0	0	0	0	0
COVER1 CB6	I	0	0	0	0	0	0	0	0	0	0	0	0
		0.75	0.125	0.4375	0.1875

[truncated: 4 more sheets: U73122 N3, BAPTA N3, Overview, Hoja1]
