# Supplementary material for: PLC-γ-Ca2+ pathway regulates axonal TrkB endocytosis and is required for long-distance propagation of BDNF signaling
Source: Front Mol Neurosci. 2024 Apr 10;17:1009404. doi: 10.3389/fnmol.2024.1009404 (PMC11040097; doi:10.3389/fnmol.2024.1009404)
Supplement: Supplementary file 11 [file Data_Sheet_6.xlsx]

## Sheet: 6BControl
iFlag								tFlag
	Area	Mean	Min	Max	IntDen	RawIntDen			Area	Mean	Min	Max	IntDen	RawIntDen
1	27199	17728	0	255	482204	14821		1	62793	51230	0	255	3216886	98874
2	48510	31271	0	255	1516954	46625		2	118884	78214	0	255	9298398	285795
3	97703	46307	0	255	4524378	139061		3	204289	82399	0	255	16833161	517383
4	35724	38660	0	255	1381087	42449		4	60808	76231	0	255	4635485	142476
5	58140	61894	0	255	3598556	110605		5	122430	94377	0	255	11554617	355142
6	141008	17716	0	255	2498020	76779		6	196382	29691	0	255	5830829	179216
7	38457	72970	0	255	2806161	86250000		7	103657	135614	0	255	14057322	432065000
8	42816	66269	0	255	2837395	87210		8	91033	140416	0	255	12782560	392884
9	80980	19826	0	236	1605515	49347000		9	191177	24964	0	255	4772491	146687000
10	46721	30578	0	255	1428621	43910		10	119046	78585	0	255	9355205	287541
11	45549	16164	0	178	736239	22629000		11	188964	23998	0	255	4534789	139381000
12	47209	12852	0	178	606716	18648000		12	179724	21911	0	255	3937963	121037000
13	38066	59936	0	255	2281531	70125		13	80622	108173	0	255	8721126	268052
14	61752	17656	0	252	1090287	33511		14	158577	25894	0	255	4106105	126205

## Sheet: 6BBDNF
iFlag								tFlag
	Area	Mean	Min	Max	IntDen	RawIntDen			Area	Mean	Min	Max	IntDen	RawIntDen
1	175300	22224	0	255	3895928	119745		1	211999	24334	0	255	5158717	158558
2	66144	74197	0	255	4907708	150843		2	94157	87403	0	255	8229552	252943
3	74050	9396	0	183	695765	21385		3	110945	11780	0	197	1306939	40170
4	112344	22948	0	255	2578089	79240		4	233310	20927	0	255	4882525	150069
5	168500	51233	0	255	8632826	265338		5	289986	49180	0	255	14261481	438340
6	85633	93747	0	255	8027833	246743		6	123894	114996	0	255	14247328	437905
7	93343	79222	0	255	7394829	227287		7	156462	92688	0	255	14502143	445737
8	74245	148494	0	255	11024976	338863		8	131312	146809	0	255	19277758	592520
9	63834	62483	0	255	3988523	122591		2	117420	65120	0	255	7646391	235019
10	124773	13019	0	255	1624450	49929		10	190656	15231	0	255	2903897	89254
11	97020	99506	0	255	9654040	296726		11	134240	115600	0	255	15518218	476967
12	335308	105122	0	255	35248150	1083385		12	528437	110303	0	255	58288377	1791548
13	114166	16681	0	255	1904383	58533		13	194007	20251	0	255	3928853	120757000
14	187273	229670	0	255	43010952	1321982		14	267537	229251	0	255	61332988	1885127
15	124870	37666	0	255	4703419	144564		15	217270	37368	0	255	8119030	249546

## Sheet: 6BBDNF U73122
iFlag								tFlag
	Area	Mean	Min	Max	IntDen	RawIntDen			Area	Mean	Min	Max	IntDen	RawIntDen
1	37481	15583	0	209	584072	17952		1	109156	27807	0	255	3035242	93291
2	92530	25783	0	255	2385676	73326		2	176992	42822	0	255	7579075	232950
3	71773	39445	0	255	2831083	87016		3	114524	53831	0	255	6164965	189486
4	66665	34754	0	255	2316832	71210		4	137689	60094	0	255	8274320	254319
5	78215	57107	0	255	4466595	137285		5	149402	105783	0	255	15804105	485754
6	66502	41140	0	255	2735918	84091		6	139836	59725	0	255	8351721	256698
7	46655	56425	0	255	2632521	80913		7	91489	105815	0	255	9680882	297551
8	51308	48200	0	255	2473033	76011		8	109383	95660	0	255	10463581	321608
9	54106	25627	0	255	1386553	42617		9	108928	37101	0	255	4041328	124214
10	155876	30831	0	255	4805775	147710		10	333030	48772	0	255	16242517	499229
11	194918	40798	0	255	7952352	244423		11	474949	49210	0	255	23372411	718373
12	49063	22504	0	255	1104115	33936		12	82314	43673	0	255	3594880	110492
13	71805	14360	0	204	1031138	31693		13	141723	18032	0	255	2555608	78549
14	38001	13866	0	169	526940	16196		14	67218	23490	0	255	1578966	48531
15	49063	22504	0	255	1104115	33936		15	82314	43673	0	255	3594880	110492
16	35724	38660	0	255	1381087	42449		4	60808	76231	0	255	4635485	142476

## Sheet: 6BU73122
iFlag								tFlag
	Area	Mean	Min	Max	IntDen	RawIntDen			Area	Mean	Min	Max	IntDen	RawIntDen
1	42784	14208	0	151	607888	18684		1	58791	21623	0	236	1271215	39072
2	22091	14069	0	138	310809	9553		2	77824	15864	0	197	1234581	37946
3	30193	27654	0	245	834951	25663		3	95328	26900	0	255	2564327	78817
4	49584	27480	0	239	1362574	41880		4	93148	54553	0	255	5081543	156186
5	71350	31250	0	255	2229670	68531		5	146116	55130	0	255	8055391	247590
6	30811	120960	0	255	3726875	114549		6	58661	159842	0	255	9376515	288196
7	24922	85170	0	255	2122597	65240		7	63541	149390	0	255	9492438	291759
8	40962	57364	0	255	2349725	72221		8	116378	89576	0	255	10424734	320414
9	42231	24898	0	239	1051440	32317		9	96792	53645	0	255	5192456	159595
10	85275	34874	0	255	2973848	91404000		10	142667	56613	0	255	8076831	248249000
11	56318	25843	0	255	1455462	44735000		11	119144	47892	0	255	5705991	175379000
12	39335	9978	0	188	392472	12063000		12	89146	26474	0	255	2360071	72539000
13	50267	17672	0	255	888341	27304000		13	125423	31934	0	255	4005246	123105000
14	48445	20764	0	255	1005923	30918000		14	94059	36428	0	255	3426412	105314000
15	83290	12163	0	221	1013049	31137000		15	223387	19686	0	255	4397490	135161000
16	70569	15662	0	255	1105221	33970		16	220166	16218	0	255	3570543	109744
17	60711	24131	0	255	1464995	45028		17	200091	20024	0	255	4006710	123150
18	39303	18545	0	202	728854	22402		18	81045	26459	0	255	2144363	65909

## Sheet: 6BBDNF U73343
iFlag								tFlag
	Area	Mean	Min	Max	IntDen	RawIntDen			Area	Mean	Min	Max	IntDen	RawIntDen
1	244762	50618	0	255	12389275	380796		1	343019	61264	0	255	21014747	645908
2	61492	36210	0	255	2226612	68437		2	96304	43314	0	255	4171273	128208
3	69170	41670	0	255	2882326	88591		3	126269	40588	0	255	5125010	157522
4	66372	42615	0	255	2828415	86934		4	99655	49053	0	255	4888414	150250
5	58921	33609	0	255	1980288	60866		5	87390	40314	0	255	3523009	108283
6	71122	39666	0	255	2821095	86709		6	104666	43553	0	255	4558540	140111
7	69202	42417	0	255	2935326	90220		7	111628	49100	0	255	5480945	168462
8	34552	24082	0	255	832088	25575		8	53716	28597	0	255	1536117	47214
9	286277	77440	0	255	22169357	681396000		9	487540	67981	0	255	33143513	1018697000
10	91879	53492	0	255	4914768	151060		10	148751	58604	0	255	8717385	267937
11	73009	88772	0	255	6481175	199205		11	110034	92940	0	255	10226595	314324
12	74018	111786	0	255	8274125	254313		12	133492	117813	0	255	15727126	483388
13	274760	57921	0	255	15914399	489144		13	472932	55693	0	255	26339068	809556
14	214049	125584	0	255	26881072	826215		14	318389	127321	0	255	40537788	1245967

## Sheet: 6BU73343
iFlag								tFlag
	Area	Mean	Min	Max	IntDen	RawIntDen			Area	Mean	Min	Max	IntDen	RawIntDen
1	26061	38930	0	255	1014545	31183		1	46655	70939	0	255	3309709	101727
2	38229	48253	0	255	1844648	56697000		2	95686	83401	0	255	7980267	245281000
3	115175	16976	0	255	1955170	60094000		3	286960	32768	0	255	9402999	289010000
4	127180	30709	0	255	3905623	120043		4	212650	58047	0	255	12343661	379394
5	10509	25625	0	173	269294	8277		5	46233	46131	0	255	2132748	65552
6	158544	17006	0	255	2696192	82870		6	351803	25293	0	255	8898150	273493
7	81826	35347	0	255	2892282	88897		7	174616	39584	0	255	6911974	212446
8	140194	52776	0	255	7398863	227411		8	412254	80567	0	255	33214017	1020864
9	99558	29738	0	255	2960671	90999		9	239459	34156	0	255	8178992	251389000
10	72261	75954	0	255	5488461	168693		10	256215	89100	0	255	22828780	701664
11	109936	50544	0	255	5556590	170787		11	212487	65126	0	255	13838425	425337
12	81143	21277	0	255	1726513	53066		12	180050	40626	0	255	7314629	224822
13	75286	104844	0	255	7893333	242609000		13	158479	129023	0	255	20447496	628473000
14	41580	72617	0	255	3019429	92805		14	114394	102235	0	255	11695071	359459

## Sheet: 6D_Notreatment
Internalized								Total
	Area	mean	min	max	intDent	RawIntDent			Area	mean	min	max	intDent	RawIntDent
1	57564	18742	0	255	1078.9	826335		2	87675	30092	0	255	2638.33	2020715
2	66111	3974	0	139	262698	201858		2	107208	9092	0	245	974772	749017
3	74992	22694	0	255	1701869	1307720		3	227330	37769	0	255	8586075	6597559
4	134445	14842	0	255	1995417	1533283		4	211604	30806	0	255	6518684	5008971
5	63937	12482	0	255	798071	298098		5	157447	17464	0	255	2749682	1027070
6	51460	15597	0	255	802601	638741		6	76631	29374	0	255	2250984	1791421
7	64246	6095	0	174	391566	300880		7	109047	11394	0	255	1242535	954767
8	75144	5700	0	203	428355	329149		8	135667	10123	0	255	1373361	1055294
9	127596	8330	0	255	1062836	1386638		9	196908	8584	0	255	1690182	2205109
10	126724	4202	0	213	532446	409133		10	180795	8329	0	255	1505799	1157059
11	146767	14400	0	255	2113449	1623979		11	240850	25910	0	255	6240517	4795227
12	105296	2613	0	219	275158	211432		12	167324	3440	0	222	575641	442324
13	131633	11425	0	255	1503861	1155570		13	245254	10995	0	255	2696610	2072081
14	58299	6648	0	201	387577	297815		14	96833	12135	0	255	1175033	902898
15	57601	6863	0	244	395316	303762		15	98853	12128	0	255	1198907	921243
16	71055	13415	0	255	953225	732460		16	131002	21017	0	255	2753226	2115585
17	54966	4364	0	211	239871	427031		17	99629	6561	0	255	653636	1163638
18	52397	0.943	0	122	49408	62551		18	101366	1531	0	188	155181	196459
19	53022	2506	0	163	132870	187267		19	73566	4137	0	255	304356	428960000
20	52255	4712	0	161	246206	189185000		20	96326	10779	0	255	1038262	797803000
21	104029	5498	0	205	571926	439469		21	273522	13389	0	255	3662286	2814109

## Sheet: 6D_BDNF
BDNF	Internalized							Total
	Area	mean	min	max	intDent	RawIntDent			Area	mean	min	max	intDent	RawIntDent
1	139232	9863	0	255	1373227	1055191		1	204465	11674	0	255	2386980	1834161
2	143494	17705	0	255	2540556	1952169		2	233457	24843	0	255	5799889	4456648
3	91856	9685	0	221	889617	683584		3	144754	11491	0	255	1663346	1278119
4	177291	31695	0	255	5619205	4339689		4	289102	34659	0	255	10020111	7738491
5	202843	31651	0	255	6420269	4933349		5	332646	42882	0	255	14264415	10960808
6	157025	33597	0	255	5275499	4053705		6	243188	46266	0	255	11251439	8645631
7	152841	15729	0	255	2403971	1818019		7	236143	21021	0	255	4963879	3753966
8	132776	8920	0	255	1184379	1001773		8	201500	13295	0	255	2679012	2265965
9	273720	15168	0	255	4151893	3190324		9	488381	15402	0	255	7522191	5780068
10	156801	56379	0	255	8840327	6792927		10	240585	61023	0	255	14681250	11281105
11	78272	41388	0	255	3239508	2489245		11	125532	37762	0	255	4740310	3642465
12	97890	28050	0	255	2745830	2109902		12	142472	29142	0	255	4151863	3190301
13	185723	54154	0	255	10057700	7728359		13	287694	56292	0	255	16195029	12444296
14	246562	25454	0	255	6276059	4822538		14	365216	27334	0	255	9982962	7670930
15	152604	27524	0	255	4200312	3227529		15	242208	26103	0	255	6322289	4858061
16	156336	23603	0	255	3690000	2835404		16	218229	27325	0	255	5963228	4582158
17	190082	19271	0	255	3663107	1332333		17	275170	20895	0	255	5749613	2091230
18	110886	12288	0	255	1362579	1047009		18	146468	13526	0	255	1981093	1522276
19	44098	42468	0	255	1872755	1439029		19	55654	52387	0	255	2915585	2240342
20	57619	7676	0	255	442284	653879		20	85631	7811	0	255	668881	988884
21	46703	10995	0	242	513482	394561		21	75332	13001	0	247	979421	752589
22	47879	56366	0	255	2698729	2073709		22	87155	53641	0	255	4675101	3592358
23	122969	46786	0	255	5753.25	4420810		23	179566	55034	0	255	9882.31	7593587

## Sheet: 6D_BDNFBAPTA
BDNF/BAPTA	Internalizado							Total
	Area	mean	min	max	intDent	RawIntDent			Area	mean	min	max	intDent	RawIntDent
1	50072	2860	0	155	143192	111211		1	76507	6618	0	195	506313	393231
2	69697	9102	0	255	634362	487445		2	127966	15246	0	255	1950951	1499115
3	61772	3252	0	126	200903	154374		3	98481	5935	0	164	584495	449127000
4	50043	2355	0	97	117834	90544000		4	82510	5572	0	190	459714	353245000
5	82135	9164	0	255	752716	578389		5	129696	15300	0	255	1984416	1524830
6	46038	8663	0	249	398829	306461		6	76263	15830	0	249	1207222	927632
7	65962	19829	0	255	1307956	998525		7	91363	30296	0	255	2767934	2113107
8	71854	20575	0	255	1478367	1258800		8	110892	28485	0	255	3158742	2689606
9	65466	4233	0	180	277128	212946000		9	92716	8988	0	255	833342	640342000
10	89707	5336	0	191	478654	367799		10	123405	8148	0	255	1005468	772604
11	54095	15766	0	255	852885	655359		11	69503	42620	0	255	2962206	2276166
12	78308	6500	0	191	508963	391088		12	111330	12904	0	255	1436594	1103882
13	132035	17867	0	255	2359087	1812728		13	183543	35482	0	255	6512398	5004141
14	80199	5583	0	255	447746	344049		14	113961	15260	0	255	1738994	1336247
15	71611	4132	0	133	295879	227354000		15	128776	6906	0	255	889288	683331000
16	106004	4112	0	211	435893	334941		16	150311	11662	0	255	1752855	1346898
17	37635	1368	0	138	51500	39573		17	68619	1832	0	183	125695	96584
18	91379	2184	0	212	199591	153366		18	122993	3857	0	213	474358	364498
19	34389	2476	0	135	85159	130062		19	63050	6000	0	242	378300	577773
20	47720	4531	0	198	216201	166129		20	87772	8508	0	255	746776	573824

## Sheet: 6D_BAPTA
BAPTA	Internalized							Total
	Area	mean	min	max	intDent	RawIntDent			Area	mean	min	max	intDent	RawIntDent
1	24707	11744	0	226	290163	258715		1	38005	17931	0	255	681470	607612
2	119968	7997	0	254	959429	737227		2	187857	9838	0	255	1848164	1420133
3	69394	4254	0	214	295193	279119		3	108147	5159	0	241	557921	527541
4	89259	7163	0	255	639376	491298		4	138102	10759	0	255	1485774	1141672
5	75148	4682	0	180	351813	286227		5	125461	7009	0	255	879309	715385
6	86236	2818	0	143	243043	186755		6	139215	4278	0	189	595527	457604
7	107137	4401	0	227	471498	362300000		7	144113	5785	0	227	833750	640655000
8	61818	4379	0	201	270702	208008		8	101728	7145	0	255	726802	558476
9	57681	4610	0	184	265930	204341		9	123631	6234	0	203	770698	592206
10	92334	3667	0	171	338582	260167		10	135170	4977	0	255	672771	516959
11	65674	4401	0	156	289024	222087		11	101524	6743	0	227	684605	526052
12	62135	4632	0	184	287822	221163000		12	90259	6368	0	203	574777	441660000
13	108653	13597	0	236	1477304	1135164		13	200706	22447	0	255	4505262	3461853
14	87610	12674	0	227	1110409	853241		14	121343	17518	0	255	2125625	1633335
15	81495	8506	0	212	693201	532657		15	112770	13110	0	255	1478386	1135995
16	92686	5132	0	164	475644	365486		16	122731	7155	0	255	878100	674734
17	56351	1209	0	101	68109	52335		17	104626	1889	0	176	197656	151879
18	100753	3813	0	193	384191	295213		18	150573	7152	0	255	1076902	827494
19	190132	2234	0	161	424838	81139		19	304805	3573	0	230	1089006	207987
20	37109	4567	0	197	169493	130239000		20	85048	7052	0	255	599785	460876000

[truncated: 2 more sheets: 6D_ANA, 6D_BDNFANA]
