# Supplementary material for: PLC-γ-Ca2+ pathway regulates axonal TrkB endocytosis and is required for long-distance propagation of BDNF signaling
Source: Front Mol Neurosci. 2024 Apr 10;17:1009404. doi: 10.3389/fnmol.2024.1009404 (PMC11040097; doi:10.3389/fnmol.2024.1009404)
Supplement: Supplementary file 12 [file Data_Sheet_7.xlsx]

## Sheet: S1n1
PPLC
					Relacion PPLC/PLCtotal			Entre sin tratamiento
Sin tratamiento	1	629.749			Sin tratamiento	0.0566063		Sin tratamiento	1
BDNF	2	6913.2			BDNF	0.532183		BDNF	9.40148
BDNF/K252	3	219.607			BDNF/K252	0.0226471		BDNF/K252	0.400082
K252	4	208.849			K252	0.0122511		K252	0.216426
BDNF/U73122	5	11376.4			BDNF/U73122	0.716087		BDNF/U73122	12.6503
U73122	6	639.527			U73122	0.0409711		U73122	0.723791
BDNF/U731433	7	4650.32			BDNF/U731433	0.626044		BDNF/U731433	11.0596
U731433	8	581.92			U731433	0.0757177		U731433	1.33762
PLCtotal
Sin tratamiento	1	11125.1
BDNF	2	12990.3
BDNF/K252	3	9696.89
K252	4	17047.4
BDNF/U73122	5	15886.8
U73122	6	15609.2
BDNF/U731433	7	7428.1
U731433	8	7685.39

## Sheet: S1n2
PPLC
PPLC					pPLC/PLCtotal			standardized
Sin tratamiento	1	501.577			Sin tratamiento	0.0824182		Sin tratamiento	1
BDNF	2	16792.9			BDNF	0.611393		BDNF	7.41817
BDNF/K252	3	1233.26			BDNF/K252	0.056832		BDNF/K252	0.689556
K252	4	3772.2			K252	0.277084		K252	3.36193
BDNF/U73122	5				BDNF/U73122	#DIV/0!		BDNF/U73122	#DIV/0!
U73122	6				U73122	#DIV/0!		U73122	#DIV/0!
BDNF/U731433	7				BDNF/U731433	#DIV/0!		BDNF/U731433	#DIV/0!
U731433	8				U731433	#DIV/0!		U731433	#DIV/0!
PLCtotal
Sin tratamiento	1	6085.75
BDNF	2	27466.6
BDNF/K252	3	21700
K252	4	13613.9
BDNF/U73122	5
U73122	6
BDNF/U731433	7
U731433	8

## Sheet: S1n3
pPLC					pPLC/PLCtotal			standardized
Sin tratamiento	1	4648.39			Sin tratamiento	0.202178		Sin tratamiento	1
BDNF	2	12328.1			BDNF	1.40541		BDNF	6.95136
BDNF/K252	3	2486.57			BDNF/K252	0.157145		BDNF/K252	0.777263
K252	4	4281.25			K252	0.247414		K252	1.22375
BDNF/U73122	5	16823.1			BDNF/U73122	1.82848		BDNF/U73122	9.0439
U73122	6	1754.33			U73122	0.149233		U73122	0.738129
BDNF/U731433	7	11592.5			BDNF/U731433	0.99926		BDNF/U731433	4.94248
U731433	8	1916.45			U731433	0.180111		U731433	0.890852
PLCtotal
Sin tratamiento	1	22991.6
BDNF	2	8771.87
BDNF/K252	3	15823.4
K252	4	17303.9
BDNF/U73122	5	9200.63
U73122	6	11755.6
BDNF/U731433	7	11601
U731433	8	10640.4

## Sheet: S1n4
PPLC					pPLC/PLCtotal			S
no treatment	1	2811.57		no treatment	0.20176		no treatment	1
BDNF	2	14261.9		BDNF	0.920845		BDNF	4.56406
BDNF/K252	3	1596.89		BDNF/K252	0.0929356		BDNF/K252	0.460624
K252	4	2220.55		K252	0.115678		K252	0.573346
BDNF/U73122	5	13077.4		BDNF/U73122	2.56492		BDNF/U73122	12.7127
U73122	6	2322.74		U73122	0.19402		U73122	0.961635
BDNF/U731433	7	15469.7		BDNF/U731433	1.87242		BDNF/U731433	9.28044
U731433	8	1176.06		U731433	0.0765775		U731433	0.379547
PLCtotal
no treatment	1	13935.2
BDNF	2	15487.9
BDNF/K252	3	17182.8
K252	4	19195.9
BDNF/U73122	5	5098.55
U73122	6	11971.7
BDNF/U731433	7	8261.84
U731433	8	15357.8
