# Supplementary material for: PLC-γ-Ca2+ pathway regulates axonal TrkB endocytosis and is required for long-distance propagation of BDNF signaling
Source: Front Mol Neurosci. 2024 Apr 10;17:1009404. doi: 10.3389/fnmol.2024.1009404 (PMC11040097; doi:10.3389/fnmol.2024.1009404)
Supplement: Supplementary file 13 [file Data_Sheet_8.xlsx]

## Sheet: S2CControl
	Area	Mean	Min	Max
1	1351	88610	0	186
2	1576	32156	0	187
3	941	6591	0	56
4	631	68762	2	134
5	2364	12695	0	85
6	1839	8079	0	33
7	1096	7451	0	35
8	2345	13025	0	63
9	1179	58349	0	171
10	1994	30986	0	113
11	1536	42988	0	124
12	1529	47394	0	124
13	1968	26196	0	88
14	1212	36912	0	177
15	2874	6612	0	75
16	1887	6453	0	27
17	2299	2735	0	18
18	2338	11194	0	61
19	1201	15722	0	202
20	1126	25520	0	89
21	3715	17512	0	114
22	2609	17014	0	168
23	1444	13604	0	71
24	1730	15437	0	66
25	1936	36826	0	182
26	1085	41289	0	158
27	1375	29432	0	128
28	1085	39734	0	196
29	1304	13070	0	60
30	1329	16241	0	56

## Sheet: S2CBDNF
	Area	Mean	Min	Max
1	1315	38831	0	139
2	1717	24524	0	102
3	1499	28512	0	91
4	2096	21736	0	90
5	1485	5094	0	42
6	1461	10536	0	70
7	1799	35010	0	115
8	1741	33501	0	128
9	1146	26842	0	135
10	1450	16629	0	70
11	1768	31418	0	125
12	2185	40715	0	121
13	1349	12021	0	66
14	1306	28114	0	87
15	1488	43931	0	116
16	1458	24053	0	88
17	888	5121	0	26
18	1205	8767	0	47
19	1069	11406	0	46
20	1268	15966	0	52
21	1505	22358	0	81
22	1669	3508	0	22
23	1554	7888	0	55
24	1508	6852	0	41
25	1816	23666	0	114
26	2820	14150	0	60
27	1109	24559	0	102
28	1965	15102	0	107
29	1300	13661	0	56
30	2081	11123	0	68

## Sheet: S2CBDNF K252a
	Area	Mean	Min	Max
1	1352	35413	0	94
2	1224	56911	0	127
3	1669	30793	0	85
4	1270	38074	0	98
5	1265	48472	0	126
6	1279	52732	0	140
7	1462	61379	0	142
8	1223	43833	0	106
9	2610	46494	0	148
10	2157	45891	0	138
11	2837	40551	0	129
12	1311	12636	0	74
13	2761	13122	0	75
14	1648	13592	0	60
15	2171	19476	0	87
16	1066	18563	0	83
17	2227	28738	0	102
18	2096	35544	0	135
19	1550	11727	0	86
20	1917	43029	0	165
21	1640	47392	0	168
22	1957	55257	0	159
23	2511	29070	0	106
24	2227	41542	0	131
25	1301	12913	0	207
26	1957	6873	0	34
27	2465	17932	0	78
28	1522	8700	0	44
29	1659	11237	0	64
30	2549	13068	0	65

## Sheet: S2CK252a
	Area	Mean	Min	Max
1	1508	3706	0	20
2	2040	12581	0	73
3	1945	12791	0	81
4	2386	26742	0	123
5	2296	18544	0	79
6	1945	22727	0	101
7	1649	11506	0	83
8	1319	10364	0	169
9	1142	12415	0	193
10	1573	13034	0	166
11	1762	10461	0	71
12	1165	7803	0	58
13	2556	18353	0	146
14	2894	13470	0	143
15	3250	16229	0	65
16	3217	20993	0	121
17	3138	37592	0	141
18	1088	18232	0	53
19	1102	13353	0	54
20	1741	32417	0	92
21	1349	22664	0	71
22	3020	22680	0	97
23	1216	28701	0	84
24	2761	31145	0	100
25	1379	33774	0	101
26	1691	14682	0	52
27	1691	8078	0	66
28	2007	10887	0	43
29	2152	19967	0	68
30	1888	8825	0	48

## Sheet: S2DControl
Control
1	10440	2148	0	41	-91074	5001			0.501229
2	10439	5251	0	193	-90716	5000			1.2253
3	10438	4086	0	96	-90000	5000			0.953455
4	10439	4575	0	121	-90358	5000			1.06756
5	10443	3291	0	129	-91432	5002			0.767944
6	10445	5792	0	94	-63275	5003			1.35154
7	10446	8874	0	177	-64075	5004			2.07072
8	10419	2881	0	75	-61991	4991			0.672272
9	10449	1883	0	39	-64875	5005			0.439392
10	10431	7385	0	141	-66801	4998			1.72327
11	10443	1874	0	79	-112400	5002			0.437292
12	10431	6631	0	234	-105601	4997			1.54732
13	10379	2379	0	231	-109460	4972			0.555132
14	10431	2696	0	159	-105601	4997			0.629103
15	10439	4536	0	156	-108208	5000			1.05846
16	10428	8759	0	200	83053	4995
17	10447	3549	0	90	95734	5004
18	10447	3420	0	219	84266	5004
19	10382	3637	0	127	-96857	4973
20	10440	8155	0	199	-91074	5001
21	10469	5322	0	198	-94289	5014
22	10444	7129	0	171	-76022	5002
23	10445	7082	0	95	-82342	5003
24	10445	5471	0	101	-82342	5003
25	10440	6169	0	214	-99109	5001

## Sheet: S2DBDNF
BDNF	Area	Mean	Min	Max	Angle	Length		standardized no BDNF
1	10447	5987	0	195	-80655	5004		1.3972
2	10430	8831	0	153	-77355	4996		2.06091
3	10447	9161	0	150	-80655	5004		2.13792
4	10382	3637	0	127	-96857	4973		0.848775
5	10440	8155	0	199	-91074	5001		1.90315
6	10469	5322	0	198	-94289	5014		1.24201
7	10464	1332	0	33	82476	5012		0.310852
8	10439	5858	0	193	89284	5000		1.36709
9	10430	10449	0	215	-102645	4996		2.43851
10	10382	10485	0	193	-103076	4973		2.44691
11	10431	2698	0	67	-105601	4997		0.629638
12	10447	3572	0	229	-102995	5003		0.833606
13	10462	3314	0	99	-107418	5011		0.773396
14	10413	2595	0	92	-95032	4988		0.605601
15	10428	3322	0	84	79182	4995		0.775263
16	10449	1883	0	39	-64875	5005
17	10431	7385	0	141	-66801	4998
18	10443	1874	0	79	-112400	5002
19	10431	6631	0	234	-105601	4997
20	10447	8203	0	113	-95734	5004
21	10431	13029	0	140	-94783	4997
22	10348	5778	0	210	-76139	4957
23	10449	1883	0	39	-64875	5005
24	10439	5858	0	193	89284	5000
25	10430	10449	0	215	-102645	4996

## Sheet: S2DBDNFK252a
BDNFK252a	Area	Mean	Min	Max	Angle	Length
1	10444	11625	0	161	-91909	5003
2	10428	8759	0	200	83053	4995
3	10447	3549	0	90	95734	5004
4	10447	3420	0	219	84266	5004
5	10440	3148	0	212	-90955	5001
6	10439	5860	0	193	-89523	5000
7	10433	5900	0	212	-98873	4997
8	10433	3589	0	228	-100326	4998
9	10447	3484	0	98	-99345	5004
10	10442	2761	0	84	-88807	5001
11	10431	3888	0	105	-85217	4997
12	10433	8531	0	198	-100326	4998
13	10450	1764	0	122	-87614	5004
14	10440	6169	0	214	-99109	5001
15	10444	4164	0	112	76022	5002
16	10419	2881	0	75	-61991	4991
17	10449	1883	0	39	-64875	5005
18	10439	5858	0	193	89284	5000
19	10430	10449	0	215	-102645	4996
20	10382	10485	0	193	-103076	4973
21	10433	7770	0	136	-79674	4998
22	10433	6269	0	181	-75269	4998
23	10444	7129	0	171	-76022	5002
24	10433	5056	0	154	-81127	4997
25	10441	2745	0	68	-78222	5001

## Sheet: S2DK252a
K252a	Area	Mean	Min	Max	Angle	Length		K252a	average no BDNF
1	10445	3416	0	81	-82342	5003		0.7972	4285
2	10432	4010	0	79	-78456	4997		0.935823
3	10433	7770	0	136	-79674	4998		1.8133
4	10433	6269	0	181	-75269	4998		1.46301
5	10444	7129	0	171	-76022	5002		1.66371
6	10445	7082	0	95	-82342	5003		1.65274
7	10445	5471	0	101	-82342	5003		1.27678
8	10447	6862	0	204	-84266	5004		1.6014
9	10441	4108	0	219	-79439	5001		0.958693
10	10445	10098	0	134	-82342	5003		2.35659
11	10447	8203	0	113	-95734	5004		1.91435
12	10431	13029	0	140	-94783	4997		3.04061
13	10348	5778	0	210	-76139	4957		1.34842
14	10447	7247	0	185	-77005	5003		1.69125
15	10433	5056	0	154	-81127	4997		1.17993
16	10441	2745	0	68	-78222	5001		0.640607
17	10433	4346	0	105	-75269	4998		1.01424
18	10431	2696	0	159	-105601	4997
19	10439	4536	0	156	-108208	5000
20	10428	8759	0	200	83053	4995
21	10433	3589	0	228	-100326	4998
22	10447	3484	0	98	-99345	5004
23	10442	2761	0	84	-88807	5001
24	10431	2698	0	67	-105601	4997
25	10447	3572	0	229	-102995	5003
