# Supplementary material for: PLC-γ-Ca2+ pathway regulates axonal TrkB endocytosis and is required for long-distance propagation of BDNF signaling
Source: Front Mol Neurosci. 2024 Apr 10;17:1009404. doi: 10.3389/fnmol.2024.1009404 (PMC11040097; doi:10.3389/fnmol.2024.1009404)
Supplement: Supplementary file 14 [file Data_Sheet_9.xlsx]

## Sheet: S3B
Streptavidin N1										BDNF N1										U73122 N1										BAPTA N1
	Area	Mean	Min	Max	IntDen	RawIntDen	IntDen Total- nucleo				Area	Mean	Min	Max	IntDen	RawIntDen	IntDen Total- nucleo				Area	Mean	Min	Max	IntDen	RawIntDen	IntDen Total- nucleo				Area	Mean	Min	Max	IntDen	RawIntDen	IntDen Total- nucleo
Total	413.4	34.4	0	255	14204.4	10914655	13746.9	1.18783		Total	178.3	77.2	0	255	13755.4	10569654	10983.6	0.94906		1	184	48	0	255	8831.7	6786279	2929.7	0.253147		1	199.3	40.9	0	255	8143	6257108	5870.3	0.507235
Nucleo	31	14.8	0	183	457.5	351565				Nucleo	48.2	57.5	0	255	2771.8	2129837				2	87.1	67.8	0	255	5902	4535118				2	47.6	47.7	0	255	2272.7	1746352
Total	255.7	100.3	0	255	25653.7	19712350	15684.8	1.35528		Total	127.7	92.1	0	255	11759.9	9036308	8459.5	0.73096		3	188.4	39.9	0	255	7517.1	5776174	4142.3	0.357924		3	230.3	56.6	0	255	13027.6	10010441	10564.9	0.912882
Nucleo	101.2	98.5	0	255	9968.9	7660109				Nucleo	33.9	97.4	0	255	3300.4	2536056				4	77.8	43.4	0	255	3374.8	2593216				4	46.4	53	0	255	2462.7	1892307
Total	279	72.9	0	255	20325.7	15618275	17718.4	1.53099		Total	220.6	85	0	255	18753.6	14410285	15312.9	1.32314		5	242.2	49.6	0	255	12010.9	9229171	8749.2	0.755992		5	113	96.3	0	255	10880.9	8360905	6987.1	0.603735
Nucleo	37.1	70.2	0	255	2607.3	2003425				Nucleo	34.1	100.8	0	255	3440.7	2643807				6	68	48	0	255	3261.7	2506325				6	43.2	90.1	0	255	3893.8	2992025
Total	323.1	59.1	0	255	19084	14664157	16963.2	1.46574		Total	309.8	93.6	0	255	29010.4	22291646	25974	2.24434		7	257.9	19.5	0	255	5019.4	3856931	4202	0.363082		7	132.4	90.3	0	255	11954.8	9186094	6606.2	0.570822
Nucleo	31.7	66.8	0	255	2120.8	1629631				Nucleo	43.3	70.1	0	255	3036.4	2333175				8	59	13.9	0	255	817.4	628098				8	52.4	102.1	0	255	5348.6	4109854
Total	342.7	46.7	0	255	16014.6	12305665	15194.8	1.31294		Total	352.9	72.6	0	255	25617.2	19684344	22577.5	1.95085		9	316.9	43.1	0	255	13645.7	10485388	10593.5	0.915353		9	177.3	69.9	0	255	12394.6	9524069	8103	0.700156								Strep	BDNF	U73122	BAPTA
Nucleo	39.7	20.6	0	255	819.8	629902				Nucleo	77.4	39.3	0	255	3039.7	2335714				10	70.7	43.1	0	255	3052.2	2345286				10	63.8	67.2	0	255	4291.6	3297699									N1	1	1.22386	0.667645	0.690027
Total	223.7	52.6	0	255	11767.6	9042277	9892	0.854738		Total	241.9	74.9	0	255	18115.3	13919838	15845.9	1.3692		11	245	36.6	0	255	8973.9	6895529	7409.7	0.64025		11	145.9	54.8	0	255	7990.5	6139936	5968.7	0.515738							N2	1	0.965877	0.799257	1.15254
Nucleo	53	35.4	0	255	1875.6	1441209				Nucleo	42.3	53.6	0	255	2269.4	1743821				12	71	22	0	255	1564.2	1201924				12	48.5	41.7	0	255	2021.8	1553524									N2	0.995406	2.02557	1.07925	0.926439
Total	268.2	65.2	0	255	17480.8	13432282	15607.3	1.34858		Total	219.5	55.5	0	255	12193	9369111	10354.9	0.894736		13	306.5	45.4	0	255	13930.6	10704321	10095.4	0.872313		13	151.3	40.3	0	255	6093.7	4682417	3635.9	0.314167							average	0.998469	1.4051	0.848719	0.923001
Nucleo	45.3	41.3	0	255	1873.5	1439588				Nucleo	39.2	46.9	0	255	1838.1	1412413				14	126.2	30.4	0	255	3835.2	2946993				14	65.3	37.7	0	255	2457.8	1888613
Total	128.4	133.7	0	255	17170.2	13193637	13430.9	1.16052		Total	314.6	85	0	255	26729.1	20538707	22276.1	1.92481		15	208.5	43.9	0	255	9158.8	7037611	6719.2	0.580586		15	238.9	47.5	0	255	11345.1	17046704	9904.9	0.855853
Nucleo	32.8	113.9	0	255	3739.3	2873273				Nucleo	60.6	73.4	0	255	4453	3421726				16	68	35.9	0	255	2439.6	1874613				16	47.5	30.3	0	255	1440.2	2164047
Total	191	50.7	0	255	9689.6	7445473	8678.3	0.749866		Total	177.6	54.1	0	255	9600.4	7376968	8102.5	0.700113		17	215.1	45.4	0	255	9767.7	7505553	6607.6	0.570943		17	145.5	44.1	0	255	6414	4928567	4956.6	0.428285
Nucleo	23	43.9	0	255	1011.3	777110				Nucleo	45.8	32.7	0	255	1497.9	1151025				18	78.6	40.2	0	255	3160.1	2428245				18	34.5	42.2	0	255	1457.4	1119840
Total	129.6	87	0	255	11271.9	8661328	7252.7	0.626684		Total	249.5	58.6	0	255	14626.8	11239257	12587	1.08761		19	435.9	20.4	0	255	8906.1	6843492	7735.8	0.668427		19	188.2	69.6	0	255	13108.4	10072535	10653.5	0.920537
Nucleo	33.8	118.8	0	255	4019.2	3088339				Nucleo	43	47.4	0	255	2039.8	1567415				20	77.3	15.1	0	255	1170.3	899274				20	38	64.7	0	255	2454.9	1886363
Total	181.8	63.4	0	255	11534	8862756	10000.4	0.864105		Total	187.6	50.4	0	255	9464.4	8955136	7762.6	0.670743		21	262.3	45.5	0	255	11932.9	9169284	8675.5	0.749624		21	212.7	47.3	0	255	10062.1	7731755	6142.3	0.530738
Nucleo	41.5	37	0	255	1533.6	1178426				Nucleo	56.1	30.4	0	255	1701.8	1610271				22	75.5	43.2	0	255	3257.4	2502981				22	63	62.3	0	255	3919.8	3012010
Total	198.8	28.2	0	255	5609.9	4310677	4961	0.428665		Total	245.8	67.8	0	255	16659.9	12801467	15052	1.3006		23	288.6	48	0	255	13853.1	10644787	11120.5	0.960889		23	203.9	96.4	0	255	19652.9	15101326	15339.1	1.32541
Nucleo	42.6	15.2	0	255	648.9	498597				Nucleo	49.5	32.5	0	255	1607.9	1235540				24	82.1	33.3	0	255	2732.6	2099716				24	44.2	97.5	0	255	4313.8	3314769
Total	230.8	27.6	0	255	6379.1	4901725	5661.7	0.489211		Total	163.3	56.2	0	255	9181.6	7055182	8119.7	0.701599		25	325	34.1	0	255	11071.9	8507696	8074.3	0.697676		25	175.1	76.6	0	255	13413.4	10306877	9928.3	0.857875
Nucleo	37.5	19.1	0	250	717.4	551262				Nucleo	36.2	29.3	0	255	1061.9	815942				26	81.8	36.6	0	255	2997.6	2303377				26	42.8	81.4	0	255	3485.1	2677957
Total	160.8	26.5	0	255	4263.6	3276155	3814.3	0.329582		Total	232	79	0	255	18335.6	14089107	16464.9	1.42268		27	400.8	28.8	0	255	11556.7	8108344	10078.6	0.870862		27	148.2	88.1	0	255	13049.3	10027127	9550.6	0.825239
Nucleo	36.1	12.4	0	255	449.3	345258				Nucleo	43.5	43	0	255	1870.7	1437420				28	80.7	18.3	0	255	1478.1	1037065				28	47.9	73	0	255	3498.7	2688420
Total	217.3	79.2	0	255	17213.1	13226622	14990.3	1.29527		Total	196.5	87.8	0	255	17240.7	13247795	12585.2	1.08745		29	159.9	67.9	0	255	10854.8	8340853	8767.8	0.757599		29	147.5	45	0	255	6643.1	6536206	5575.2	0.481736
Nucleo	36.2	61.5	0	255	2222.8	1708002				Nucleo	34	137	0	255	4655.5	3577324				30	39.5	52.9	0	255	2087	1603656				30	33.4	32	0	255	1067.9	1050738
						Promedio Control N1	11573.1	1									14163.9	1.22386									7726.74	0.667645									7985.77	0.690027
Streptavidin N2										BDNF N2										U73122 N2										BAPTA N2
	Area	Mean	Min	Max	IntDen	RawIntDen	IntDen Total- nucleo				Area	Mean	Min	Max	IntDen	RawIntDen	IntDen Total- nucleo				Area	Mean	Min	Max	IntDen	RawIntDen	IntDen Total- nucleo				Area	Mean	Min	Max	IntDen	RawIntDen	IntDen Total- nucleo
1	118.1	95.1	0	255	11233.2	8631595	9737.2	0.899248		1	201.8	92.9	0	255	18743.8	14402790	14729.9	1.36033		1	186.1	70.1	0	255	13042.4	10021847	11707.2	1.08118		1	126	106.8	0	255	13459.3	10342147	9503.9	0.877702
2	24.6	60.9	0	255	1496	1149495				2	64	62.7	0	255	4013.9	3084313				2	30.2	44.2	0	255	1335.2	1025967				2	44.5	88.9	0	255	3955.4	3039316
3	163.3	37.7	0	255	6151.2	4726619	5323.7	0.491653		3	131.3	73.5	0	255	9646.8	7412655	7344.4	0.678269		3	158.5	64.4	0	255	10206.5	7842706	8830.8	0.81554		3	176	90.3	0	255	15898.7	16062901	12838.8	1.18569
4	33.8	24.5	0	255	827.5	635846				4	63.8	36.1	0	255	2302.4	1769138				4	41.6	33.1	0	255	1375.7	1057114				4	41.9	73	0	255	3059.9	3091471
5	99.7	53	0	255	5279.9	4057067	3830.1	0.353717		5	174.8	48.6	0	255	8492.7	6525809	7857.1	0.725617		5	153.5	105.7	0	255	16221.2	12464425	12379.1	1.14323		5	231.6	72.7	0	255	16838.8	12938950	14879.9	1.37419
6	35.4	41	0	255	1449.8	1114023				6	28.9	22	0	247	635.6	488409				6	27.4	140.3	0	255	3842.1	2952256				6	62.9	31.2	0	255	1958.9	1505228
7	93.1	53.9	0	255	5017.4	3855409	4266.6	0.394028		7	177.4	66.9	0	255	11865.3	9117309	11039.3	1.0195		7	206.2	59.9	0	255	12348.8	9488836	11450.6	1.05748		7	143.9	90.1	0	255	12970.7	9966747	10684.4	0.986724
8	21.9	34.2	0	255	750.8	576942				8	30.1	27.4	0	255	826	634707				8	33.8	26.6	0	255	898.2	690163				8	35.6	64.2	0	255	2286.3	1756776
9	293.7	52.4	0	255	15376	11814984	12995.3	1.20014		9	178.1	68.3	0	255	12174.9	9355243	10407.8	0.961179		9	101.8	57	0	255	5808.2	4463033	4396.5	0.406025		9	167.7	94.5	0	255	15841.8	12172837	14437.1	1.33329
10	39.9	59.6	0	255	2380.7	1829340				10	32.9	53.7	0	255	1767.1	1357849				10	28.6	49.4	0	255	1411.7	1084740				10	32.8	42.8	0	255	1404.7	1079395
11	128.2	51.6	0	255	6617	5084541	4019.8	0.371236		11	169.6	69.7	0	255	11816.6	9079876	9234.6	0.852832		11	112.8	47.5	0	255	5358	4117068	3629	0.335145		11	216.4	82.9	0	255	17933.4	13780066	15593.1	1.44005
12	52.4	49.6	0	255	2597.2	1995664				12	53.5	48.3	0	255	2582	1984044				12	29.7	58.2	0	255	1729	1328582				12	38.2	61.3	0	255	2340.3	1798306
13	136.9	90.6	0	255	12401.9	9529628	8706.4	0.804052		13	165.7	58.2	0	255	9651.7	7416368	8036.9	0.742222		13	248.5	36.3	0	255	9009.5	6922888	8530.7	0.787825		13	184.2	80.5	0	255	14838.3	11401786	13160	1.21535
14	31.2	118.6	0	255	3695.5	2839629				14	24.1	66.9	0	255	1614.8	1240827				14	26.5	18	0	255	478.8	367886				14	32.5	51.6	0	255	1678.3	1289575
15	164.1	138.9	0	255	22797.1	17517339	17079.7	1.57734		15	198.5	87	0	255	17262.9	13264875	15956.7	1.47363		15	167.8	40	0	255	6720.7	5164217	6307.3	0.58249		15	175.3	39	0	255	6841.5	5257054	6360.2	0.587376
16	38.4	148.8	0	255	5717.4	4393281				16	37.1	35.2	0	255	1306.2	1003650				16	29.6	14	0	220	413.4	317689				16	29.7	16.2	0	255	481.3	369839
17	173.1	95.5	0	255	16533.1	12704035	12618.9	1.16538		17	158.1	43	0	255	6802.5	5227062	5914.8	0.546242		17	147.9	46.5	0	255	6880.7	5287141	6266.7	0.578741		17	194.1	64.9	0	255	12597.5	9679961	10413.6	0.961715
18	22.5	173.8	0	255	3914.2	3007708				18	38.3	23.2	0	255	887.7	682081				18	32.2	19.1	0	255	614	471833				18	49.9	43.7	0	255	2183.9	1678141
19	206.7	106.4	0	255	22000.2	16904971	19481.8	1.79918		19	118.6	47.4	0	255	5617.6	4316577	4078.6	0.376666		19	131.7	72.8	0	255	9591.6	7370239	6848.3	0.632453		19	184.9	61.5	0	255	11376.5	8741723	9102.2	0.840604
20	38.1	66.2	0	255	2518.4	1935109				20	37.9	40.6	0	255	1539	1182565				20	30.4	90.4	0	255	2743.3	2107927				20	55.1	41.3	0	255	2274.3	1747599
21	90.1	50.4	0	255	4543.6	3491288	2757.1	0.254623		21	232.2	27.3	0	255	6336	4868629	5920.9	0.546806		21	316.6	56	0	255	17737.8	13629793	17077.4	1.57713		21	166	57.4	0	255	9523.3	7317711	8569.2	0.791381
22	29.3	60.9	0	255	1786.5	1372755				22	21.7	19.1	0	247	415.1	318995				22	32	20.6	0	255	660.4	507415				22	35.2	27.1	0	255	954.1	733136
23	205.9	91.8	0	255	18900.6	14523275	16161.8	1.49257		23	109	69.3	0	255	7551.7	5802746	6333.1	0.584873		23	309.4	66.9	0	255	20707.2	15911463	18046.7	1.66665		23	241.5	75.7	0	255	18278.2	14044997	16236.3	1.49945
24	38	72.1	0	255	2738.8	2104482				24	19.8	61.7	0	255	1218.6	936367				24	34	78.2	0	255	2660.5	2044325				24	52.3	39	0	255	2041.9	1568977
25	127.1	44.8	0	255	5700.8	4380479	4697.6	0.433832		25	279.4	66.6	0	255	18618	14306138	17228.3	1.59106		25	152.8	51.2	0	255	7817.1	6006708	7255.7	0.670077		25	319.8	83.4	0	255	26683.2	20503403	24623.3	2.27401
26	28.4	35.4	0	255	1003.2	770881				26	36.2	38.4	0	255	1389.7	1067860				26	27.8	20.2	0	255	561.4	431345				26	50.1	41.1	0	255	2059.9	1582843
27	345.7	85.2	0	255	29458.5	22635988	24855	2.2954		27	262.6	73.5	0	255	19315.2	14841854	17926.7	1.65556		27	84.5	63.8	0	255	5390.9	4142372	4461.9	0.412064		27	132.6	54.5	0	255	7226.2	5552630	5896.4	0.544543
28	56.4	81.7	0	255	4603.5	3537344				28	25.2	55.1	0	255	1388.5	1066924				28	28.3	32.9	0	255	929	713828				28	48.1	27.6	0	255	1329.8	1021823
29	205.1	98.3	0	255	20167.3	15496629	15891.4	1.4676		29	253.8	71.2	0	255	18060.9	13878001	14871	1.37336		29	85.3	35.8	0	255	3052.3	2345421	2629.4	0.24283		29	180	93.5	0	255	16823.9	12927512	14899.5	1.376
30	75.5	56.6	0	255	4275.9	3285593				30	73.4	43.5	0	255	3189.9	2451104				30	25.5	16.6	0	241	422.9	324921				30	40.4	47.7	0	255	1924.4	1478747
						Promedio Control N2	10828.2	1									10458.7	0.965877									8654.49	0.799257									12479.9	1.15254
Streptavidin N3										BDNF N3										U73122 N3										BAPTA N3
	Area	Mean	Min	Max	IntDen	RawIntDen	IntDen Total- nucleo				Area	Mean	Min	Max	IntDen	RawIntDen	IntDen Total- nucleo				Area	Mean	Min	Max	IntDen	RawIntDen	IntDen Total- nucleo				Area	Mean	Min	Max	IntDen	RawIntDen	IntDen Total- nucleo
1	113.4	57.6	0	255	6535	5021506	5802.1	0.654592		1	392.62	93.42	0	255	36678.2	3643408	31936.7	3.25299		1	149.47	96.73	0	255	14459.2	11110477	6215.76	0.844727		1	122.06	75.37	0	255	9199.7	7069071	6869.37	0.758228
2	25.5	28.7	0	255	732.9	563177				2	44.03	107.69	0	255	4741.54	28183618				2	67.72	121.73	0	255	8243.43	6334272				2	35.85	65	0	255	2330.33	1790628
3	106.6	49.5	0	255	5276.9	4054799	4823.3	0.544164		3	341.98	67.93	0	255	23230	1351212	21471.6	2.33713		3	222.61	68.37	0	255	15219.5	11694695	12322.3	1.32843		3	38.4	92.78	0	255	3562.82	2737677	1311.69	0.680743
4	23.8	19	0	255	453.6	348519				4	49.55	35.49	0	255	1758.47	17850003				4	72.12	40.17	0	255	2897.17	2226192				4	38.4	58.62	0	255	2251.13	1729771
5	83.7	56.1	0	255	4694.8	3607496	3948.1	0.445424		5	312.98	79.17	0	255	24780.2	5704665	17356.1	1.5878		5	223.18	117.27	0	255	26171.4	20110193	20640.3	2.91075		5	148.37	72.28	0	255	10724.3	8240586	9392.27	1.10931
6	17.4	42.9	0	255	746.7	573732				6	58.21	127.53	0	255	7424.06	19041161				6	56.28	98.28	0	255	5531.18	4250172				6	36.41	36.58	0	255	1332.04	1023541
7	173.4	56.5	0	255	9807.4	7536063	6586.5	0.743088		7	247.13	67.43	0	255	16664	1063199	15280.4	1.62369		7	164.02	95.62	0	255	15683.2	12050980	10593.1	1.19186		7	154.02	80.24	0	255	12359.3	9496926	11148.5	1.20363
8	60.9	52.8	0	255	3220.9	2474913				8	37.26	37.13	0	255	1383.65	12804689				8	66.4	76.66	0	255	5090.1	3911241				8	31.92	37.94	0	255	1210.86	930424
9	172	54	0	255	9280.4	7131092	7467.8	0.842516		9	172.37	88.68	0	255	15285.1	1002310	13980.7	1.70315		9	209.1	54.8	0	255	11459.5	8805487	8890.43	1.01054		9	141.94	32.24	0	255	4576.49	3516587	3912.15	0.601803
10	58.8	30.8	0	255	1812.6	1392807				10	28.11	46.40	0	255	1304.41	11745120				10	80.72	31.83	0	255	2569.05	1974067				10	27.11	24.51	0	255	664.34	510482
11	160.4	71.3	0	255	11433.6	8785568	9569.6	1.07964		11	267.25	91.45	0	255	24441.1	1296156	22754.3	2.96651		11	148.89	92.3	0	255	13742.8	10559993	8461.67	1.1737		11	114.87	42.43	0	255	4873.99	3745188	3449.42	0.967486
12	53.4	34.9	0	255	1864	1432321				12	28.55	59.08	0	255	1686.82	18780596				12	64.38	82.03	0	255	5281.12	4058021				12	31.88	44.68	0	255	1424.57	1094641
13	168	38.6	0	255	6476.5	4976587	5020.8	0.566446		13	187.48	115.11	0	255	21581.2	2928704	17769.7	2.02218		13	108.9	46.35	0	255	5047.3	3878358	3130.09	0.350204		13	178.94	36.21	0	255	6480.18	4979381	6082.96	0.885444
14	56.2	25.9	0	255	1455.7	1118543				14	41.82	91.15	0	255	3811.42	16583009				14	45.86	41.8	0	255	1917.21	1473191				14	32.48	12.23	0	191	397.22	305228
15	101.8	33.5	0	255	3413.4	2622851	2621.7	0.29578		15	175.17	90.59	0	255	15868.8	2684531	12375.2	1.57328		15	165.68	40.41	0	255	6695.92	5145158	4250.56	0.54387		15	118.47	50	0	255	5923.49	4551623	4174.02	0.780025
16	62.6	12.7	0	235	791.7	608312				16	36.45	95.85	0	255	3493.65	12193639				16	60.08	40.7	0	255	2445.36	1879020				16	32.64	53.6	0	255	1749.47	1344297
17	128.6	28	0	255	3599.2	2765627	2962.8	0.334262		17	177.96	85.72	0	255	15255.3	2272846	12297.4	1.62902		17	213.51	59.97	0	255	12803.9	9838573	8060.04	0.959792		17	179.12	55.32	0	255	9909.49	7614475	8880.16	1.34034
18	41.4	15.4	0	255	636.4	488986				18	36.45	81.15	0	255	2957.89	11722194				18	68.3	69.46	0	255	4743.9	3645223				18	32.51	31.67	0	255	1029.33	790941
19	185	82.2	0	255	15208.1	11685948	10558.9	1.19125		19	181.16	111.77	0	255	20247.8	5022193	13711.9	1.74322		19	268.36	62.25	0	255	16705.3	12836380	13152.8	1.43923		19	153.29	53.18	0	255	8151.26	6263450	5768.71	0.591537
20	58.5	79.5	0	255	4649.2	3572452				20	53.57	122.00	0	255	6535.89	15558426				20	82.86	42.88	0	255	3552.49	2729742				20	38.32	62.18	0	255	2382.55	1830753
21	136.1	105.3	0	255	14335.1	11015140	10660.3	1.20269		21	214.33	97.88	0	255	20978.1	1746166	18705.6	2.35394		21	185.11	37.25	0	255	6896.2	5299057	5153.07	0.587498		21	223.34	59.26	0	255	13234.4	10169339	11838.8	1.28672
22	41.9	87.6	0	255	3674.8	2823753				22	33.71	67.42	0	255	2272.46	16119595				22	65.16	26.75	0	255	1743.13	1339427				22	37.1	37.62	0	255	1395.63	1072409
23	383	104.2	0	255	39922.8	30676776	34203.4	3.85882		23	102.11	138.08	0	255	14099.8	3635585	9368.44	1.24789		23	197.63	46.43	0	255	9176.72	7051414	6851.87	0.800626		23	232.5	49.89	0	255	11599.9	8913360	10588	1.19186
24	75.1	76.1	0	255	5719.4	4394827				24	33.04	143.21	0	255	4731.36	10834316				24	65.83	35.32	0	255	2324.85	1786423				24	31.29	32.34	0	255	1011.84	777499
25	156.2	103.4	0	255	16146.8	12407262	14628.2	1.65035		25	209.40	139.89	0	255	29292.9	2304776	26293.5	3.14979		25	152.09	55.63	0	255	8460.81	6501305	5693.24	0.984951		25	155.03	21.36	0	255	3312.08	2545010	2862.28	0.788734
26	30.1	50.4	0	255	1518.6	1166880				26	29.59	101.38	0	255	2999.44	22508733				26	59.95	46.17	0	255	2767.57	2126607				26	40.58	11.08	0	244	449.8	345630
27	164.2	84.6	0	255	13890.8	10673748	10735.4	1.21117		27	169.33	65.47	0	255	11086.9	860391	9967.14	1.48154		27	123.76	86.03	0	255	10647.2	8181347	5987.57	0.735653		27	135.71	41.44	0	255	5623.63	4321211	4180.47	1.15524
28	53.3	59.2	0	255	3155.4	2424625				28	26.31	42.57	0	255	1119.71	8519160				28	53.19	87.6	0	255	4659.65	3580483				28	39.58	36.46	0	255	1443.16	1108927
29	107.5	37.2	0	255	3993.2	3068380	3366.5	0.310902		29	215.20	92.69	0	255	19948	1901291	17473.7	1.71146		29	251.65	68.18	0	255	17157.4	13183757	14552.5	1.32699		29	182.9	39.63	0	255	7247.46	5568963	6535.09	0.555478
30	21.5	29.2	0	255	626.7	481539				30	46.25	53.50	0	255	2474.34	15328111				30	59.83	43.54	0	255	2604.88	2001595				30	28.44	25.05	0	255	712.37	547387
						Promedio Control N2	8863.69	0.995406									9.17299e+06	2.02557									8930.35	1.07925									6466.26	0.926439
