# Supplementary material for: PLC-γ-Ca2+ pathway regulates axonal TrkB endocytosis and is required for long-distance propagation of BDNF signaling
Source: Front Mol Neurosci. 2024 Apr 10;17:1009404. doi: 10.3389/fnmol.2024.1009404 (PMC11040097; doi:10.3389/fnmol.2024.1009404)
Supplement: Supplementary file 15 [file Data_Sheet_10.xlsx]

## Sheet: S4Control
iFlag								tFLAG
	Area	Mean	Min	Max	intDent	RawintDent			Area	Mean	Min	Max	intDent	RawintDent
1	95133	93709	0	255	8914841	274006		1	180831	89981	0	255	16271408	500117
2	149272	9043	0	255	1349820	41488		2	323107	23880	0	255	7715756	237151
3	20562	8585	0	76	176536	5426000		3	42589	8214	0	100	349818	10752000
4	27069	61119	0	255	1654448	50851		4	56904	89855	0	255	5113135	157157
5	70536	6903	0	150	486922	14966		5	118884	6884	0	150	818423	25155
6	48250	68994	0	255	3328937	102318		6	86511	101184	0	255	8753531	269048
7	37058	73367	0	255	2718804	83565		7	76881	130317	0	255	10018858	307939
8	46721	82509	0	255	3854868	118483000		8	86869	100079	0	255	8693731	267210000
9	64615	18294	0	255	1182069	36332		9	164628	24206	0	255	3985042	122484
10	65916	14802	0	255	975698	29989		10	144294	23907	0	255	3449610	106027
11	66209	18817	0	252	1245871	38293		11	155388	25829	0	255	4013510	123359
12	86479	12377	0	172	1070343	32898		12	212227	12540	0	205	2661314	81798
13	28533	58383	0	255	1665867	51202		13	81338	91953	0	255	7479257	229882
14	33088	73216	0	255	2422604	74461		14	60613	124529	0	255	7548102	231998
15	335275	34071	0	255	11423044	351098		15	540410	47258	0	255	25538800	784959
16	133785	31042	0	255	4152923	127644		16	285236	53469	0	255	15251267	468762000
17	170127	76171	0	255	12958673	398297		17	346728	76044	0	255	26366495	810399
18	70146	21609	0	255	1515815	46590		18	181514	22245	0	255	4037749	124104
19	175300	14744	0	255	2584531	79438		19	363548	20814	0	255	7566875	232575
20	80980	41002	0	255	3320348	102054		20	138014	59508	0	255	8212926	252432
21	106032	9662	0	169	1024534	31490000		21	178065	20138	0	255	3585900	110216000

## Sheet: S4BDNF
iFlag								tFLAG
	Area	Mean	Min	Max	intDent	RawintDent			Area	Mean	Min	Max	intDent	RawintDent
1	184214	105341	0	255	19405329	596441		1	339277	106011	0	255	35967113	1105483
2	335275	34071	0	255	11423044	351098		2	540410	47258	0	255	25538800	784959
3	136030	70108	0	255	9536784	293122		3	227811	78742	0	255	17938284	551350
4	94710	149671	0	255	14175327	435692		4	171818	134434	0	255	23098269	709947
5	210535	47647	0	255	10031286	308321		5	357887	38287	0	255	13702266	421152
6	114231	11912	0	232	1360720	41823		6	149402	16135	0	255	2410631	74093
7	102616	39449	0	255	4048127	124423		7	134663	50274	0	255	6770055	208084
8	96792	137562	0	255	13314934	409247000		8	160008	137096	0	255	21936470	674238000
9	223549	174168	0	255	38935039	1196705000		9	328866	172584	0	255	56757140	1744484000
10	115695	155162	0	255	17951526	551757000		10	170484	152272	0	255	25959968	797904000
11	100599	144945	0	255	14581334	448171		11	143480	163860	0	255	23510653	722622
12	79061	182632	0	255	14438960	443795		12	120836	177889	0	255	21495292	660678
13	60841	102933	0	255	6262506	192484		13	95816	118484	0	255	11352703	348936
14	301797	44239	0	255	13351081	410358		14	479797	55967	0	255	26852767	825345
15	182653	131117	0	255	23948837	736090		15	345394	119320	0	255	41212471	1266704
16	59702	60713	0	255	3624682	111408		16	100989	57840	0	255	5841240	179536
17	96434	18886	0	255	1821223	55977000		17	134631	26094	0	255	3513119	107979000
18	44996	162443	0	255	7309293	224658		18	70666	170026	0	255	12015120	369296000
19	70601	52824	0	255	3729413	114627		19	103397	68609	0	255	7093910	218038
20	127440	81484	0	255	10384293	319171		20	253840	84632	0	255	21482831	660295
21	70797	61295	0	255	4339480	133378		21	115077	77174	0	255	8880972	272965
22	335275	34071	0	255	11423044	351098		22	540410	47258	0	255	25538800	784959

## Sheet: S4BDNF U73122
iFlag								tFLAG
	Area	Mean	Min	Max	intDent	RawintDent			Area	Mean	Min	Max	intDent	RawintDent
1	34227	46129	0	255	1578868	48528		1	59051	70252	0	255	4148466	127507000
2	41385	9309	0	255	385249	11841		2	88366	24556	0	255	2169935	66695
3	37253	42203	0	255	1572199	48323		3	82282	75762	0	255	6233810	191602
4	16333	87112	0	255	1422764	43730		4	47501	166146	0	255	7892162	242573
5	35594	85685	0	255	3049817	93739		5	58694	107673	0	255	6319703	194242
6	50397	16287	0	255	820831	25229000		6	93213	37981	0	255	3540351	108816000
7	84917	18175	0	255	1543372	47437000		7	135834	35312	0	255	4796567	147427000
8	27004	84953	0	255	2294090	70511000		8	52252	106336	0	255	5556232	170776000
9	59930	21244	0	237	1273135	39131		9	107203	42654	0	255	4572660	140545
10	21115	19424	0	255	410139	12606		10	51536	38269	0	255	1972219	60618000
11	103397	20561	0	255	2125915	65342		11	152427	27705	0	255	4223037	129799
12	45159	74752	0	255	3375722	103756		12	81208	83571	0	255	6786648	208594
13	29867	138681	0	255	4142024	127309		13	67543	158176	0	255	10683682	328373
14	31039	35366	0	255	1097705	33739		14	74929	77353	0	255	5795951	178144
15	83518	111668	0	255	9326313	286653		15	122820	110947	0	255	13626556	418825
16	33088	26147	0	162	865144	26591		16	92953	35287	0	255	3280069	100816
17	68454	13886	0	158	950581	29217		17	136485	25134	0	255	3430479	105439
18	16593	24065	0	128	399305	12273		18	51503	66310	0	255	3415188	104969000
19	64615	18294	0	255	1182069	36332		19	164628	24206	0	255	3985042	122484
20	136030	70108	0	255	9536784	293122		3	227811	78742	0	255	17938284	551350
21	70146	21609	0	255	1515815	46590		18	181514	22245	0	255	4037749	124104

## Sheet: S4U73122
iFlag								tFLAG
	Area	Mean	Min	Max	intDent	RawintDent			Area	Mean	Min	Max	intDent	RawintDent
1	283707	6326	0	255	1794772	55164		1	456274	15792	0	255	7205278	221461
2	52121	22082	0	255	1150933	35375		2	98354	43674	0	255	4295558	132028
3	40311	7779	0	249	313574	9638		3	70536	14496	0	249	1022484	31427
4	26516	39267	0	255	1041224	32003000		4	69365	79774	0	255	5533555	170079000
5	16593	24065	0	128	399305	12273		5	51503	66310	0	255	3415188	104969000
6	34683	35457	0	255	1229733	37797		6	69365	81918	0	255	5682241	174649
7	19684	47136	0	255	927806	28517		7	50104	98086	0	255	4914507	151052
8	37318	40922	0	255	1527105	46937		8	108342	95018	0	255	10294463	316410
9	45517	30898	0	255	1406367	43226		9	112669	42130	0	255	4746756	145896
10	52935	62762	0	255	3322300	102114		10	116671	82472	0	255	9622123	295745
11	32438	19972	0	255	647841	19912		11	78182	26318	0	255	2057559	63241
12	33837	31378	0	255	1061721	32633		12	95035	62475	0	255	5937349	182490
13	25312	86443	0	255	2188090	67253		13	84624	130387	0	255	11033858	339136
14	56579	50860	0	255	2877609	88446		14	107757	68541	0	255	7385784	227009
15	38945	31182	0	213	1214376	37325		15	68714	41645	0	255	2861601	87954
16	33804	53989	0	255	1825062	56095		16	75612	85956	0	255	6499297	199762
17	37578	55657	0	255	2091493	64284		17	71903	87821	0	255	6314595	194085
18	41385	9309	0	255	385249	11841		18	88366	24556	0	255	2169935	66695
19	114231	11912	0	232	1360720	41823		19	149402	16135	0	255	2410631	74093
20	335275	34071	0	255	11423044	351098		20	540410	47258	0	255	25538800	784959
21	66209	18817	0	252	1245871	38293		21	155388	25829	0	255	4013510	123359
22	22645	20032	0	162	453606	13942		22	67803	42228	0	255	2863228	88004
23	15942	62900	0	255	1002767	30821		23	52577	141659	0	255	7447991	228921
24	49161	21989	0	149	1081015	33226		24	128839	46497	0	255	5990609	184127
25	32340	124550	0	255	4027956	123803		25	59995	160216	0	255	9612168	295439
